# Supplementary material for: Effects of public policy interventions for environmentally sustainable food consumption: a systematic map of available evidence
Source: Environ Evid. 2024 Apr 12;13:10. doi: 10.1186/s13750-024-00333-6 (PMC11378856; doi:10.1186/s13750-024-00333-6)
Supplement: Supplementary file 2 — Additional file 2. Academic and grey literature searches [file 13750_2024_333_MOESM2_ESM.xlsx]

## Sheet: README
Additional file 2. Academic and grey litterature searches
This file includes additional files:
	2.1. Bibliographic sources and search engine searches and results
	2.2. Specialist website search record
	2.3. Specialist website search terms
	2.4a. Specialist website search results in english
	2.4b. Specialist website search results in swedish
	2.4c Specialist website search results in Norwegian

## Sheet: 2.1. Bib_GS_Searches&results
Database/Search platforms	Search string	Search settings and comments	Indexes	University subsription	Number of downloaded results	Notes
Web of Science Core Collections	Topic: (((food or meal* or diet or eating) NEAR/2 (purchas* or select* or choice* or reduc* or choose or decision or consum* or intake or behav* or habit*)) or "product select*" or "food products" or menu or "food environment" or "dietary pattern*" or catering or ((beverage* or grocery or groceries or fish or seafood or beef or meat or dairy or milk or vegetable* or legume* or "meat alternative" …	Core collection, topic search, no time limitations, language English	Science Citation Index Expanded (SCI-EXPANDED)--1945-present Social Sciences Citation Index (SSCI)--1956-present Arts & Humanities Citation Index (AHCI)--1975-present Conference Proceedings Citation Index - Science (CPCI-S)--1990-present Conference Proceedings Citation Index - Social Sciences & Humantities (CPCI-SSH)--1990-present Book Citation Index - Science (BKCI-S)--2009-present Book Citation…	SLU	10197	NA
Scopus	TITLE-ABS-KEY((((food or meal* or diet or eating) W/2 (purchas* or select* or choice* or reduc* or choose or decision or consum* or intake or behav* or habit*)) or "product select*" or "food products" or menu or "food environment" or "dietary pattern*" or catering or ((beverage* or grocery or groceries or fish or seafood or beef or meat or dairy or milk or vegetable* or legume* or "meat alternati…	Advanced search, Title-abstract-keyword search, no time limitations, language English	NA	SLU	Total= 14818 hits. 1959-2000= 1008 hits. 2001-2008=1712. 2009-2012=1876. 2013-2014=1378 hits. 2015-2016=1690. 2017=951. 2018=1171. 2019=1313. 2020=1482. 2021=1885. 2022=385	Added an extra parenthesis to search string to make it work.
The ProQuest Dissertation & Theses	noft(((food or meal* or diet or eating) NEAR/2 (purchas* or select* or choice* or reduc* or choose or decision or consum* or intake or behav* or habit*)) or "product select*" or "food products" or menu or "food environment" or "dietary pattern*" or catering or ((beverage* or grocery or groceries or fish or seafood or beef or meat or dairy or milk or vegetable* or legume* or "meat alternative" or …	Advanced search function, NOFT. Source type: dissertations and thesis. No restriction on document type. Language:English. No time limitations	NA	SLU	308	Downloaded in segments of 100. Databases searched. APA PsycInfo, Public Avaialble content database, EconLit, Aquatic science and fisheries, AFSA.
EconLit	(((food or meal* or diet or eating) NEAR/2 (purchas* or select* or choice* or reduc* or choose or decision or consum* or intake or behav* or habit*)) or "product select*" or "food products" or menu or "food environment" or "dietary pattern*" or catering or ((beverage* or grocery or groceries or fish or seafood or beef or meat or dairy or milk or vegetable* or legume* or "meat alternative" or "org…	Advanced search Search Mode: Boolean/Phrase, NOFT, no limit for document type. Language, english	NA	SLU	758	Downloaded in segments of 100.
Applied Social Sciences Index & Abstracts (ASSIA)	noft(((food or meal* or diet or eating) NEAR/2 (purchas* or select* or choice* or reduc* or choose or decision or consum* or intake or behav* or habit*)) or "product select*" or "food products" or menu or "food environment" or "dietary pattern*" or catering or ((beverage* or grocery or groceries or fish or seafood or beef or meat or dairy or milk or vegetable* or legume* or "meat alternative" or …	Advanced search function, Databases: Sociological Abstracts Language:English, no time limitations	NA	SLU	285	Downloaded in segments of 100.
Google Scholar search 1	(food OR meal* OR eating) AND (policy OR policies OR legislat* OR label* OR labl*) AND ("climate change" OR "climatic change" OR "global warming" OR "greenhouse gases" OR ghg OR "greenhouse gas" OR "carbon emission*" OR "carbon footprint" OR "water footpr)	Advanced search in title and key words, in English language via Herzig's Publish and Perish, no time limitations.	NA	SLU	NA	Summarised for the second Google Scholar search string
Google Scholar search 2	(food OR diet OR eating) AND (policy OR policies OR label* OR labl* OR certifi*) AND ("climate change" OR "global warming" OR "greenhouse gases" OR ghg OR "greenhouse effect" OR "greenhouse gas" OR "carbon emission*" OR "carbon footprint" OR "water footpr)	Advanced search in title and key words, in English language via Herzig's Publish and Perish, no time limitations.	NA	SLU	1453	Downloaded and duplicates removed between the two google scholar searches

## Sheet: 2.2. Spec.website_Search_record
Website	Search language	Link	Who is searching (initials)?	Search date	Search term	Number of hits	Number of relevant results (duplicates are not included)	Comment
1) IPCC,	English	https://www.ipcc.ch/	YR	2023-02-17	sustainable food consumption intervention	0	None
1) IPCC,	English	https://www.ipcc.ch/	YR	2023-02-17	Environment, food consumption and intervention	0	None
1) IPCC,	English	https://www.ipcc.ch/	YR	2023-02-17	sustainable food consumption policy	5	0
1) IPCC,	English	https://www.ipcc.ch/	YR	2023-02-17	sustainable food policy	108	1
1) IPCC,	English	https://www.ipcc.ch/	YR	2023-02-17	environment, food consumption and policy	5	1	Duplicate
1) IPCC,	English	https://www.ipcc.ch/	YR	2023-02-17	sustaianab*, food consum* and policy	0	None
1) IPCC,	English	https://www.ipcc.ch/	YR	2023-02-17	environ*, food consum* and intervention	0	None
1) IPCC,	English	https://www.ipcc.ch/	YR	2023-02-17	Sustainab*, food consum* and intervention	0	None
1) IPCC,	English	https://www.ipcc.ch/	YR	2023-02-17	environ*, food consum* and policy	5	1	Duplicate
1) IPCC,	English	https://www.ipcc.ch/	YR	2023-02-17	Sustainable intervention	1	0
1) IPCC,	English	https://www.ipcc.ch/	YR	2023-02-17	Environment, food intervention	0	None
1) IPCC,	English	https://www.ipcc.ch/	YR	2023-02-17	Eco-friendly food consumption	0	None
1) IPCC,	English	https://www.ipcc.ch/	YR	2023-02-17	Sustainable food consumption	7	1	Duplicate
1) IPCC,	English	https://www.ipcc.ch/	YR	2023-02-17	sustainab*, food consumption, nudge		None
1) IPCC,	English	https://www.ipcc.ch/	YR	2023-02-17	sustainab*, food consumption, label	1	0
1) IPCC,	English	https://www.ipcc.ch/	YR	2023-02-17	sustainab*, food consumption, tax	0	None
1) IPCC,	English	https://www.ipcc.ch/	YR	2023-02-17	sustainab*, food consumption, subsidy	0	None
1) IPCC,	English	https://www.ipcc.ch/	YR	2023-02-17	sustainab*, food consumption, school meal	0	None
1) IPCC,	English	https://www.ipcc.ch/	YR	2023-02-17	sustainab*, food consumption, menu	0	None
1) IPCC,	English	https://www.ipcc.ch/	YR	2023-02-17	food consumption	7	1	https://www.ipcc.ch/report/ar6/wg3/
2) FAO,	English	http://www.fao.org/home/en/	YR	2023-02-21	sustainable food consumption intervention	33200	2	Searched 5 pages of results for 30 min
2) FAO,	English	http://www.fao.org/home/en/	YR	2023-02-21	Environment, food consumption and intervention	40700	0	Searched 5 pages of results for 30 min
2) FAO,	English	http://www.fao.org/home/en/	YR	2023-02-21	sustainable, food consumption, tax	14200	3	Searched 5 pages of results for 30 min
2) FAO,	English	http://www.fao.org/home/en/	YR	2023-02-21	sustainable, food consumption, nudge	176	3
3) UNEP,	English	https://www.unep.org/	YR	2023-02-21	sustainable food consumption intervention	8	1
3) UNEP,	English	https://www.unep.org/	YR	2023-02-21	Environment, food consumption and intervention	1	1
3) UNEP,	English	https://www.unep.org/	YR	2023-02-21	sustianable food consumption policy	0	None
3) UNEP,	English	https://www.unep.org/	YR	2023-02-21	sustainable food policy	25	0
4) IFPRI,	English	https://www.ifpri.org/	YR	2023-02-21	sustainable food consumption intervention	36	1
4) IFPRI,	English	https://www.ifpri.org/	YR	2023-02-21	Environment, food consumption and intervention	9	1
4) IFPRI,	English	https://www.ifpri.org/	YR	2023-02-21	Sustainable, food consumption and intervention	13	0
4) IFPRI,	English	https://www.ifpri.org/	YR	2023-02-22	environment, food consumption and policy	23	0
4) IFPRI,	English	https://www.ifpri.org/	YR	2023-02-23	sustainable, food consumption, nudge	0	None
4) IFPRI,	English	https://www.ifpri.org/	YR	2023-02-24	sustainable, food consumption, label	3	0
4) IFPRI,	English	https://www.ifpri.org/	YR	2023-02-25	sustainable, food consumption, tax	27	0
4) IFPRI,	English	https://www.ifpri.org/	YR	2023-02-26	sustainable, food consumption, subvention	0	None
5) WHO,	English	https://www.who.int/	YR	2023-02-21	sustainable food consumption intervention	0	None
5) WHO,	English	https://www.who.int/	YR	2023-02-21	Environment, food consumption and intervention	0	None
5) WHO,	English	https://www.who.int/		2023-02-22	sustainable food consumption policy	0	None
5) WHO,	English	https://www.who.int/		2023-02-23	food consumption	19	0
6) WHO IRIS	English	https://apps.who.int/iris/	YR	2023-02-21	sustainable food consumption intervention	17394	6	Searched 5 pages of results for 30 min
6) OECD	English	OECD, https://www.oecd.org/	YR	2023-02-21	sustainable food consumption intervention	7090	11
6) OECD	English	OECD, https://www.oecd.org/	YR	2023-02-21	Environment, food consumption and intervention	8270	0
6) OECD	English	OECD, https://www.oecd.org/	YR	2023-02-21	sustainable food consumption policy	11400	0
6) OECD	English	OECD, https://www.oecd.org/	YR	2023-02-21	sustainable food policy	28600	0
7) Table (previously the Food Climate Research Network)	English	https://www.tabledebates.org/)	YR	2023-02-21	sustainable food consumption intervention	118	2
8) iPES FOOD,	English	http://www.ipes-food.org/	YR	2023-02-23	No search function. Searched through reports IPBES reports	0	0
9) Chatham House,	English	https://www.chathamhouse.org/	YR	2023-02-23	sustainable food consumption intervention	1598	1
9) Chatham House,	English	https://www.chathamhouse.org/	YR	2023-02-23	Environment, food consumption and intervention	4753	0
9) Chatham House,	English	https://www.chathamhouse.org/	YR	2023-02-23	sustainable food consumption policy	5054	0
10) WWF,	English, Swedish, Norwegian, Danish	https://wwf.panda.org/	YR	2023-02-23	sustainable food consumption intervention	244	0
10) WWF,	English, Swedish, Norwegian, Danish	https://wwf.panda.org/	YR	2023-02-23	Environment, food consumption and intervention	252	0
10) WWF,	English, Swedish, Norwegian, Danish	https://wwf.panda.org/	YR	2023-02-23	Environment, food consumption and intervention	956	0
11) Swedish Board of Agriculture,	Swedish	https://www.government.se/government-agencies/swedish-board-of-agriculture/	YR	2023-02-23	styrmedel, hållbar matkonsumtion	6	1
11) Swedish Board of Agriculture,	Swedish	https://www.government.se/government-agencies/swedish-board-of-agriculture/	YR	2023-02-23	policy, hållbar matkonsumtion	3	1
11) Swedish Board of Agriculture,	Swedish	https://www.government.se/government-agencies/swedish-board-of-agriculture/	YR	2023-02-23	hållbar matkonsumtion	0	1
12) Norwegian Ministry of Agriculture and Food,	Norwegian, English	https://www.regjeringen.no/en/dep/lmd/id627/	YR	2023-02-23	virkemidler for bærekraftig matforbruk	62	1
12) Norwegian Ministry of Agriculture and Food,	Norwegian, English	https://www.regjeringen.no/en/dep/lmd/id627/	YR	2023-02-23	bærekraftig matforbruk	73	3
13) The Danish Ministry of Environment and Food,	Danish	https://en.fvm.dk/the-ministry/	YR	2023-02-23	Ledelsesværktøjer til bæredygtigt fødevareforbrug	0	None
13) The Danish Ministry of Environment and Food,	Danish	https://en.fvm.dk/the-ministry/	YR	2023-02-23	Ledelsesværktøjer til bæredygtigt matforbrug	0	None
13) The Danish Ministry of Environment and Food,	Danish	https://en.fvm.dk/the-ministry/	YR	2023-02-23	Ledelsesværktøjer, bæredygtigt matforbrug	0	None
13) The Danish Ministry of Environment and Food,	Danish	https://en.fvm.dk/the-ministry/	YR	2023-02-23	bæredygtigt matforbrug	0	None
13) The Danish Ministry of Environment and Food,	Danish	https://en.fvm.dk/the-ministry/	YR	2023-02-23	bæredygtigt fødevareforbrug	0	None
13) The Danish Ministry of Environment and Food,	Danish	https://en.fvm.dk/the-ministry/	YR	2023-02-23	holdbar fødevareforbrug	0	None
13) The Danish Ministry of Environment and Food,	Danish	https://en.fvm.dk/the-ministry/	YR	2023-02-23	holdbar matforbrug	0	None
14) Finnish Food Authority,	Swedish	https://www.ruokavirasto.fi/sv/	YR	2023-02-23	styrmedel för hållbar matkonsumtion	57	0
15) Swedish Environmental Protection Agency,	Swedish	https://www.swedishepa.se/	YR	2023-02-24	styrmedel för hållbar matkonsumtion	4	1
15) Swedish Environmental Protection Agency,	Swedish	https://www.swedishepa.se/	YR	2023-02-24	Styrmedel för en mer miljövänlig matkonsumtion	2	0
15) Swedish Environmental Protection Agency,	Swedish	https://www.swedishepa.se/	YR	2023-02-24	policy för hållbar matkonsumtion	1	0
15) Swedish Environmental Protection Agency,	Swedish	https://www.swedishepa.se/	YR	2023-02-24	hållbarhet, matkonsumtion och styrmedel	2	0
16) The Swedish food agency	Swedish	https://www.livsmedelsverket.se/	YR	2023-02-24	Styrmedel, hållbar matkonsumtion	363	7	The results were sorted in regard to relevance
17) The Swedish Consumer Agency,	Swedish, English	https://www.konsumentverket.se/	YR	2023-02-24	styrmedel för hållbar matkonsumtion	1038	1
17) The Swedish Consumer Agency,	Swedish, English	https://www.konsumentverket.se/	YR	2023-02-24	styrmedel, hållbar matkonsumtion	85	0
17) The Swedish Consumer Agency,	Swedish, English	https://www.konsumentverket.se/	YR	2023-02-24	nudge, hållbar matkonsumtion	84	0
17) The Swedish Consumer Agency,	Swedish, English	https://www.konsumentverket.se/	YR	2023-02-24	miljö, matkonsumtion, styrmedel	103	0
18) Swedish Agency for Economic and Regional Growth	Swedish, English	https://tillvaxtverket.se/	YR	2023-02-24	styrmedel för hållbar matkonsumtion	0	None
18) Swedish Agency for Economic and Regional Growth	Swedish, English	https://tillvaxtverket.se/	YR	2023-02-24	styrmedel, hållbar matkonsumtion	0	None
18) Swedish Agency for Economic and Regional Growth	Swedish, English	https://tillvaxtverket.se/	YR	2023-02-24	matkonsumtion	0	None
18) Swedish Agency for Economic and Regional Growth	Swedish, English	https://tillvaxtverket.se/	YR	2023-02-24	nudge	0	None
18) Swedish Agency for Economic and Regional Growth	Swedish, English	https://tillvaxtverket.se/	YR	2023-02-24	hållbar matkonsumtion	0	None
19) Swedish public health agency	Swedish, English	https://www.folkhalsomyndigheten.se/	YR	2023-02-24	styrmedel, hållbar matkonsumtion	0	None
19) Swedish public health agency	Swedish, English	https://www.folkhalsomyndigheten.se/	YR	2023-02-24	hållbar matkonsumtion	3	0
19) Swedish public health agency	Swedish, English	https://www.folkhalsomyndigheten.se/	YR	2023-02-24	matkonsumtion	5	0
20) Swedish agency for Marine and Water Management	Swedish, English	https://www.havochvatten.se	YR	2023-02-24	Styrmedel för hållbar matkonsumtion	10	0
20) Swedish agency for Marine and Water Management	Swedish, English	https://www.havochvatten.se	YR	2023-02-24	Styrmedel, matkonsumtion	0	None
20) Swedish agency for Marine and Water Management	Swedish, English	https://www.havochvatten.se	YR	2023-02-24	Styrmedel	46	0
20) Swedish agency for Marine and Water Management	Swedish, English	https://www.havochvatten.se	YR	2023-02-24	mat	69	0
21) European Union policies,	English	https://ec.europa.eu/info/policies_en	YR	2023-02-24	sustainable food consumption intervention	56987	5	Searched 5 pages of results for 30 min
22) Stockholm Resilience Centre	Swedish, English	https://www.stockholmresilience.org/	YR	2023-02-24	sustainable food consumption intervention	5	1
22) Stockholm Resilience Centre	Swedish, English	https://www.stockholmresilience.org/	YR	2023-02-24	Environment, food consumption and intervention	1	0
22) Stockholm Resilience Centre	Swedish, English	https://www.stockholmresilience.org/	YR	2023-02-24	sustainable food consumption policy	49	2
23) Stockholm Environment Institute	Swedish, English	https://www.sei.org/	YR	2023-02-24	sustainable food consumption intervention	12	3	2 Duplicates
23) Stockholm Environment Institute	Swedish, English	https://www.sei.org/	YR	2023-02-24	Environment, food consumption and intervention	11	3	All duplicates
23) Stockholm Environment Institute	Swedish, English	https://www.sei.org/	YR	2023-02-24	sustainable food consumption policy	49	1
23) Stockholm Environment Institute	Swedish, English	https://www.sei.org/	YR	2023-02-24	sustainable food consumption	81	0
24) Global utmaning	Swedish, English	https://globalutmaning.se/	YR	2023-02-24	Styrmedel för hållbar matkonsumtion	0	None
24) Global utmaning	Swedish, English	https://globalutmaning.se/	YR	2023-02-24	Styrmedel, hållbar matkonsumtion	0	None
24) Global utmaning	Swedish, English	https://globalutmaning.se/	YR	2023-02-24	Matkonsumtion	0	None
24) Global utmaning	Swedish, English	https://globalutmaning.se/	YR	2023-02-24	Mat	16	3
25) Swedish public procurement agency	Swedish, English	https://www.upphandlingsmyndigheten.se/	YR	2023-02-24	Styrmedel, hållbar matkonsumtion	6	0
25) Swedish public procurement agency	Swedish, English	https://www.upphandlingsmyndigheten.se/	YR	2023-02-24	hållbar matkonsumtion	7	0
25) Swedish public procurement agency	Swedish, English	https://www.upphandlingsmyndigheten.se/	YR	2023-02-24	mat	2	0
25) Swedish public procurement agency	Swedish, English	https://www.upphandlingsmyndigheten.se/	YR	2023-02-24	nudge	0	None
25) Swedish public procurement agency	Swedish, English	https://www.upphandlingsmyndigheten.se/	YR	2023-02-24	skatt	0	None
26) World resources institute	English	https://www.wri.org	YR	2023-02-24	sustainable food consumption intervention	19	0
26) World resources institute	English	https://www.wri.org	YR	2023-02-24	sustainable food consumption intervention	12	0
26) World resources institute	English	https://www.wri.org	YR	2023-02-24	sustainable food consumption policy	142	1
27) Hållbar livsmedelskedja	Swedish	https://hallbarlivsmedelskedja.se/	YR	2023-02-24		-	-	Not possible to search for records on the website
28) Eat forum	Swedish, English	https://eatforum.org/	YR	2023-02-24	sustainable food consumption intervention	10	2
28) Eat forum	Swedish, English	https://eatforum.org/	YR	2023-02-24	food consumption intervention	10	0
28) Eat forum	Swedish, English	https://eatforum.org/	YR	2023-02-24	food consumption	10	0
28) Eat forum	Swedish, English	https://eatforum.org/	YR	2023-02-24	nudge	0	None
28) Eat forum	Swedish, English	https://eatforum.org/	YR	2023-02-24	tax	0	None

## Sheet: 2.3. Spec.Website_Search_terms
Search words
English	Swedish	Norwegian	Danish	Instructions
sustainable food consumption intervention	Styrmedel för hållbar matkonsumtion	virkemidler for bærekraftig matforbruk	Ledelsesværktøjer til bæredygtigt fødevareforbrug	Spend up to 30 minutes per website, searching up to 5 pages of results for each search. You can sort results by relevance (if that function exists).
Environment, food consumption and intervention	Styrmedel för en mer miljövänlig matkonsumtion	bærekraftig matforbruk	Ledelsesværktøjer til bæredygtigt matforbrug	On each website, please use first search terms in bold (and available in columns A, D, E and F) and if they do not yield any results, try with the rest of the terms
sustainable food consumption policy	policy för hållbar matkonsumtion		Ledelsesværktøjer, bæredygtigt matforbrug	Adapt selection of the terms to the subject area of the website (i.e. you might not need to search with sustainability terms on sustainability-focused websites)
sustainable food policy	hållbar mat policy		bæredygtigt matforbrug
environment, food consumption and policy	miljö, matkonsumtion och policy		bæredygtigt fødevareforbrug
sustaianab*, food consum* and policy	hållbarhet, matkonsumtion och policy		holdbar fødevareforbrug
environ*, food consum* and intervention	miljö, matkonsumtion och styrmedel		holdbar matforbrug
Sustainab*, food consum* and intervention	hållbarhet, matkonsumtion och styrmedel
environ*, food consum* and policy	interventioner för hållbar matkonsumtion
Sustainable intervention	hållbara styrmedel
Environment, food intervention	miljö, styrmedel och mat
Eco-friendly food consumption	miljövänlig matkonsumtion
Sustainable food consumption	hållbar matkonsumtion
sustainab*, food consumption, nudge	hållbarhet, matkonsumtion, nudge
sustainab*, food consumption, label	hållbarhet, matkonsumtion, märkning
sustainab*, food consumption, tax	hållbarhet, matkonsumtion, skatt
sustainab*, food consumption, subvention	hållbarhet, matkonsumtion, subventioner
sustainab*, food consumption, school meal	hållbarhet, matskonsumtion, skolmat
sustainab*, food consumption, menu	hållbarhet matkonsumtion, meny
food consumption	matkonsumtion

## Sheet: 2.4a.SPW_Search results_english
Who is screening (initials)?	Website	Search date	Search term	Search result file name	Document title	Authors	Year	URL	Focus/aim of article	Exclude codes	Include	Comment
YR	www.ipcc.ch	2023-02-17	food consumption	Climate change 2022: mitigation of climate change	Climate change 2022: mitigation of climate change	Working group III	2022	https://www.ipcc.ch/report/ar6/wg3/	Climate change mitigation	No eligible outcome and interventions only mentioned in connection with a descriptive box
YR	http://www.fao.org/home/en/	2023-02-24	sustainable food consumption intervention	Sustainable healthy diets - guiding principles	Sustainable healthy diets - guiding principles	FAO and WHO	2019	https://www.fao.org/3/ca6640en/ca6640en.pdf	A report on sustainable healthy diets	No eligible intervention
YR	http://www.fao.org/home/en/	2023-02-24	sustainable food consumption intervention	Legislative interventions for improved nutrition and sustainability	Transforming agri-food systems: Legislative interventions for improved nutrition and sustainability	FAO	2021	https://www.fao.org/3/cb6016en/cb6016en.pdf	A report on legislative interventions in agri-food systems.	No eligible intervention
YR	http://www.fao.org/home/en/	2023-02-24	sustainable, food consumption, tax	A National Food Strategy for Sweden. | FAOLEX	FAOLEX Database: A national food strategy for Sweden	Swedish government	2016	https://faolex.fao.org/docs/pdf/swe178046.pdf	A report describing the Swedish food strategy	No eligible intervention
YR	http://www.fao.org/home/en/	2023-02-24	sustainable, food consumption, tax	Effects of food taxation in Tonga	Effects of food taxation in Tonga: A snapshot	FAO	2017	https://www.fao.org/3/i8052e/i8052e.pdf	A report on food taxation development and its effect in Tonga	No eligible intervention
YR	http://www.fao.org/home/en/	2023-02-24	sustainable, food consumption, tax	Sustainabilite diets and biodiversity	Sustainabilite diets and biodiversity: Directions and solutions for policy, research and action	FAO	2010	https://www.fao.org/3/i3004e/i3004e.pdf	A conference proceedings of the international symposium: biodiversity and sustaianble diets united against hunger	No eligible intervention
YR	http://www.fao.org/home/en/	2023-02-24	sustainable, food consumption, nudge	Ireland's journey towards sustainable food systems	Ireland's journey towards sustainable food systems	Herman Brouwer, Joost Guijt, Siobhan Kelly, Pablo Garcia-Campos	2021	https://www.fao.org/3/cb5996en/cb5996en.pdf	Lessons from the institutional and programmatic processes that have sustained the transformation of Ireland’s food system so that other countries might be inspired by ideas and practices that could be potentially adapted to their own journey towards a sustainable food system.	No eligible intervention
YR	http://www.fao.org/home/en/	2023-02-24	sustainable, food consumption, nudge	Proceedings of the FAO/WHO international symposium on sustainable…	Proceedings of the FAO/WHO international symposium on sustainable food systems for healthy diets and improved nutrition	FAO	2018	https://www.fao.org/3/i9025en/I9025EN.pdf	Conference proceedings on sustainable healty diets	No eligible intervention
YR	http://www.fao.org/home/en/	2023-02-24	sustainable, food consumption, nudge	Globefish	Globefish: Highligts - a quarterly update on world seafood markets	FAO	2019	https://www.fao.org/3/ca5870en/ca5870en.pdf	A report on global fish markets	No eligible intervention
YR	www.unep.org	2023-02-18	sustainable food consumption intervention	Nudge to action:behavioural science for sustainability	Nudge to action:behavioural science for sustainability	no author		https://www.unep.org/news-and-stories/story/nudge-action-behavioural-science-sustainability	A webinar description on nudging for behavioural change	No eligible intervention
YR	www.unep.org	2023-02-18	Environment, food consumption and intervention	Catalysing science-based policy action on sustainability: consumption and production	Catalysing science-based policy action on sustainability: consumption and production	Cecilia Lopez y Royo di Taurisano, Maria Jose Baptista, Samantha Webb, Yulia Rubleva, Claire Thiebault and Elisa Tonda	2021	https://www.unep.org/resources/publication/catalysing-science-based-policy-action-sustainable-consumption-and-production	Science-based policy	No intervention, only describes how consumers lack awareness of environmental issues of food consumption
YR	www.ifpri.org	2023-02-18	sustainable food consumption intervention	Supporting consumer choices toward healthy, safe and sustainable diets in low- and middle income countries	Supporting consumer choices toward healthy, safe and sustainable diets in low- and middle income countries	Ruben, Ruerd	2020	https://ebrary.ifpri.org/utils/getfile/collection/p15738coll2/id/133955/filename/134166.pdf	A brief review about interventions in changing food consumption patterns	No intervention and no reference to any paper that investigate interventions, food and environment
YR	www.ifpri.org	2023-02-18	Environment, food consumption and intervention	Putting consumers first in food systems analysis: identifying interventions to improve diets in rural Ghana	Putting consumers first in food systems analysis: identifying interventions to improve diets in rural Ghana	Aberman, Noora-Lisa, Gelli, Aulo., Kufoalor, Doreen., Donovan, Jason.	2022	https://link.springer.com/article/10.1007/s12571-022-01277-w	Interventions to the food environment to change food consumption patterns	No outcome directed towards environment (apart from food environment).
YR	https://apps.who.int/iris/	2023-02-21	sustainable food consumption intervention	GOAL 12 Ensure sustainable consumption and production patterns	GOAL 12 Ensure sustainable consumption and production patterns	WHO		https://apps.who.int/iris/bitstream/handle/10665/208300/sdg_poster_goal12_eng.pdf?sequence=1&isAllowed=y	GOAL 12 Ensure sustainable consumption and production patterns	No information at all		poster
YR	https://apps.who.int/iris/	2023-02-21	sustainable food consumption intervention	How together we can make the world’s most healthy and sustainable public food procurement	How together we can make the world’s most healthy and sustainable public food procurement	WHO European Regional Office for Europe	2022	https://apps.who.int/iris/bitstream/handle/10665/363337/WHO-EURO-2022-6178-45943-66333-eng.pdf?sequence=3&isAllowed=y	A report on sustainable public food procurement	No presentation of outcome directed to change consumption patters
YR	https://apps.who.int/iris/	2023-02-21	sustainable food consumption intervention	Investing in mental health for sustainable development	Investing in mental health for sustainable development	WHO brief	2019	https://apps.who.int/iris/bitstream/handle/10665/324949/WHO-UHC-CD-NCD-19.99-eng.pdf?sequence=1&isAllowed=y	Health and sustainability	No outcome: No presentation of results.
YR	https://apps.who.int/iris/	2023-02-21	sustainable food consumption intervention	Sustainable healthy diets - guiding principles	Sustainable healthy diets - guiding principles	FAO and WHO	2019	https://apps.who.int/iris/bitstream/handle/10665/329409/9789241516648-eng.pdf?sequence=1&isAllowed=y	A report on sustainable healthy diets	No eligible intervention
YR	https://apps.who.int/iris/	2023-02-21	sustainable food consumption intervention	Digital food environments	Digital food environments	WHO	2021	https://apps.who.int/iris/bitstream/handle/10665/342072/WHO-EURO-2021-2755-42513-59052-eng.pdf?sequence=1&isAllowed=y	A fact sheet about the digital environment for food choices and how it can influence behaviour	Intervention focused on health
YR	https://apps.who.int/iris/	2023-02-21	sustainable food consumption intervention	Health and sustainable development progress in Georgia	Health and sustainable development progress in Georgia	WHO Regional office for Europé	2020	https://apps.who.int/iris/bitstream/handle/10665/359543/WHO-EURO-2020-5603-45368-64923-eng.pdf?sequence=1&isAllowed=y	Sustainble development in georgia	No eligible intervention
YR	https://www.oecd.org/	2023-02-21	sustainable food consumption intervention	Tackling environmental problems with the help of behavioural insights	Tackling environmental problems with the help of behavioural insights: Policy highlights	OECD	2017	https://www.oecd.org/environment/tools-evaluation/Policy-Highlights-Behavioural-Insights.pdf	A policy review on interventions to change household consumption patterns	No reference to the papers with food consumption related intervention so no possibility to go further with the material (N=3)
YR	https://www.oecd.org/	2023-02-21	sustainable food consumption intervention	Behavioural insights for environmentally relevant policies: Review of experiences from OECD countires and beyond	Behavioural insights for environmentally relevant policies: Review of experiences from OECD countires and beyond	OECD	2016	https://one.oecd.org/document/ENV/EPOC/WPIEEP(2016)15/FINAL/En/pdf	Behavioural insights	No eligible outcome. The only measure is intention to take information into account. Case study on environmental information provision. pp 93-95
YR	https://www.oecd.org/	2023-02-21	sustainable food consumption intervention	Promoting sustainable consumption: Good practices in OECD countries	Promoting sustainable consumption: Good practices in OECD countries	OECD	2008	https://www.oecd.org/greengrowth/40317373.pdf	A review on sustainable consumption	No eligible outcome and not focused on food
YR	https://www.oecd.org/	2023-02-21	sustainable food consumption intervention	The circular economy: What, Why, How and Where	The circular economy: What, Why, How and Where	Paul Ekins, Teresa Domenech, Paul Drummond, Raimund Bleischwitz, Nick Hughes, Lorenzo Lotti	2019	https://www.oecd.org/cfe/regionaldevelopment/Ekins-2019-Circular-Economy-What-Why-How-Where.pdf	Circular economy	No eligible intervention
YR	https://www.oecd.org/	2023-02-21	sustainable food consumption intervention	Policy priorities for the global food system	Policy priorities for the global food system	OECD	2019	https://www.oecd.org/agriculture/events/documents/oecd-gfa-2019-background-note.pdf	A policy brief on policy for the food system	No eligible intervention
YR	https://www.oecd.org/	2023-02-21	sustainable food consumption intervention	The school meals service in Udine, Italy	The school meals service in Udine, Italy			https://www.oecd.org/cfe/leed/40216046.pdf	A project description	No eligible intervention
YR	https://www.oecd.org/	2023-02-21	sustainable food consumption intervention	How to make better policies for school meals	How to make better policies for school meals	OECD	2020	https://www.oecd.org/agriculture/events/howtomakebetterpoliciesforschoolmeals.htm	A web-page on COVID-19	No eligible intervention
YR	https://www.oecd.org/	2023-02-21	sustainable food consumption intervention	Toward sustainable household consumption? Trends and policies in OECD countries	Toward sustainable household consumption? Trends and policies in OECD countries	OECD		https://www.oecd.org/env/consumption-innovation/2089523.pdf		No eligible intervention
YR	https://www.oecd.org/	2023-02-21	sustainable food consumption intervention	Policies to enhance sustainable development	Policies to enhance sustainable development	OECD	2001	https://www.oecd.org/greengrowth/1869800.pdf	Sustainable development policies	No eligible intervention
YR	https://www.oecd.org/	2023-02-21	sustainable food consumption intervention	Setting up and replicating effective climate finance interventions	Setting up and replicating effective climate finance interventions	Takayoshi Kato (OECD), Jane Ellis (OECD) and Pieter Pauw (DIE) and Randy Caruso (OECD)	2014	https://www.oecd.org/env/cc/Scaling_up_CCXGsentout_May2014_REV.pdf	how scale-up and replication of effective climate finance interventions efficiently mobilise private climate finance	No eligible intervention
YR	https://www.oecd.org/	2023-02-21	sustainable food consumption intervention	Behavioural and Experimental Economics for Environmental Policy	Behavioural and Experimental Economics for Environmental Policy	OECD		https://www.oecd.org/environment/behaviour.htm	Web page on behavioural and experimental economics for environmental policy	No eligible intervention
YR	https://www.oecd.org/	2023-02-21	Environment, food consumption and intervention	Environmental taxation: a guide for policy makers	Environmental taxation: a guide for policy makers	OECD	2011	https://www.oecd.org/env/tools-evaluation/48164926.pdf	Web page on environmental tax policy	No eligible outcome
YR	https://www.tabledebates.org/)	2023-02-23	sustainable food consumption intervention	Grocery store interventions to change food purchasing behaviours: a systematic review of randomized controlled trials.	Grocery store interventions to change food purchasing behaviours: a systematic review of randomized controlled trials.	Hartmann-Boyce, J., Bianchi, F., Piernas, C., Riches, S.P., Frie, K., Nourse, R. and Jebb, S.A.,	2018	https://academic.oup.com/ajcn/article/107/6/1004/5032657?login=false	Journal artcile, systematic review of RCTs focusing on grocery store interventions to change food purchasing behaviours.	EXCLUDED relevant Review. We will search the bibliography for articles not included in search		We searched the bibliography for papers and identified one relevant paper that was already included in our results
YR	https://www.chathamhouse.org/	2023-02-23	sustainable food consumption intervention	The Importance of Reducing Animal Product Consumption and Wasted Food in Mitigating Catastrophic Climate Change	The Importance of Reducing Animal Product Consumption and Wasted Food in Mitigating Catastrophic Climate Change	Kim, B., Neff, R., Santo, R., and Vigorito, J	2015	https://clf.jhsph.edu/publications/importance-reducing-animal-product-consumption-and-wasted-food-mitigating-catastrophic		No access to full text
YR	https://www.chathamhouse.org/	2023-02-23	sustainable food consumption intervention	Changing climate, changing diets: Pahtways to lower meat consumption	Changing climate, changing diets: Pahtways to lower meat consumption	Wellesey, Laura., Froggartt, Anthony	2015	https://www.chathamhouse.org/2015/11/changing-climate-changing-diets-pathways-lower-meat-consumption		No eligible intervention
YR	https://ec.europa.eu/info/policies_en	2023-02-24	sustainable food consumption intervention	Sustainable food consumption	Sustainable food consumption and facilitating the shift towards healthy, sustainable diets	European comission		https://food.ec.europa.eu/horizontal-topics/farm-fork-strategy/sustainable-food-consumption_en	Table over the farm to fork strategy over interventinos	No eligible outcome
YR	https://ec.europa.eu/info/policies_en	2023-02-24	sustainable food consumption intervention	Services contract on Food in Cities – innovation for a sustainable and healthy production, delivery and consumption of food in cities	Prior Information in relation to the study and low value contract < €60,000	European comission		https://research-and-innovation.ec.europa.eu/system/files/2020-07/ec-sc_food_in_cities_092016.pdf	An information sheet on an upcoming project	No eligible intervention
YR	https://ec.europa.eu/info/policies_en	2023-02-24	sustainable food consumption intervention	Scoping paper - Towards sustainable food consumption	Scoping paper - Towards sustainable food consumption	Scientific Advice Mechanism, European Commission's Group of Chief Scientific Advisors	2022	https://research-and-innovation.ec.europa.eu/system/files/2022-07/scoping-paper_sustainable-food-consumption.pdf	Overview of sustainable consumption in EU context and request to the group of chief scientifc advisors	No eligible intervention
YR	https://ec.europa.eu/info/policies_en	2023-02-24	sustainable food consumption intervention	Green sustainable consumption	Green sustainable consumption	European comission		https://climate-pact.europa.eu/pledges/organisation-and-group-pledging/browse-organisation-group-type/greensustainable-consumption-pledge_en	Brief note about the green consumption pledge	No eligible intervention
YR	https://ec.europa.eu/info/policies_en	2023-02-24	sustainable food consumption intervention	Sustainable production and consumption and the circular economy	Sustainable production and consumption and the circular economy	European comission		https://joint-research-centre.ec.europa.eu/science-areas-2018-2023/environment-resource-scarcity-climate-change-sustainability/sustainable-production-and-consumption-and-circular-economy_en	Introduction to the research topic of sustainable production and consumption	No eligible intervention
YR	https://www.stockholmresilience.org/	2023-02-24	environment, food consumption and intervention	Improving eco-certification in aquaculture	Sustainable aquaculture: Get it right in the right place	Jonell, M., Phillips, M., Rönnbäck, P. & Troell, M	2013	https://www.stockholmresilience.org/research/research-news/2013-05-24-get-it-right-in-the-right-place.html	A link to a journal paper on eco-certification of aquaculture	Duplicate - the original article is already included in our search results.
YR	https://www.stockholmresilience.org/	2023-02-24	sustainable food consumption policy	Better labelling can help consumers buy more sustainable food	Better labelling can help consumers buy more sustainable food	Bunge, A.C., Wickramasinghe, K., Renzella, J., Clark, M., et.al.	2921	https://www.stockholmresilience.org/research/research-news/2021-11-11-better-labelling-can-help-consumers-buy-more-sustainable-food.html	A link to a journal paper on labelling for sustainable food	Duplicate - the original article is already included in our search results.
YR	https://www.stockholmresilience.org/	2023-02-24	sustainable food consumption policy	University campuses should promote sustainable development more than they do	Sustainable campus development - No longer old school	Colding, J., Barthel, S	2017	https://www.stockholmresilience.org/research/research-news/2017-12-29-no-longer-old-school.html	A link to a journal paper on sustainability at university campuses	No eligible internvetion
YR	https://www.stockholmresilience.org/	2023-02-24	sustainable food consumption policy	What a difference a label makes	Aquaculture nd eco-certification: What a difference a label makes	Luthman, O., Jonell, M., Troell, M	2019	https://www.stockholmresilience.org/research/research-news/2019-08-06-what-a-difference-a-label-makes.html	A link to a journal paper on certification of the salmon farming industry	No eligible internvetion
YR	https://www.sei.org/	2023-02-24	sustainable food consumption intervention	Information as an enabler of sustainable food choices: A behavioural approach to understanding consumer decision-making	Information as an enabler of sustainable food choices: A behavioural approach to understanding consumer decision-making	Ran, Y., Nilsson Lewis, A., Dawkins, E., Grah, E., Vanhuyse, F., Engström, E. and Lambe, F.	2022	https://www.sei.org/publications/information-as-an-enabler-of-sustainable-food-choices/	A link to a journal paper on information as a means to ensure more sustaianble food consumption	No eligible outcome
YR	https://www.sei.org/	2023-02-24	sustainable food consumption policy	How will Sweden’s ambitious climate targets change how we eat and get around?	How will Sweden’s ambitious climate targets change how we eat and get around?	Jindan Gong and Aarin Malteis	2022	https://www.sei.org/wp-content/uploads/2022/07/sei-wp-climate-food-transport-gong-2205a.pdf	Sweden aims to shift to fossil fuel free transport and food sectors by 2045. This paper discusses the gaps in these plans and how can they be addressed.	No eligible internvetion
YR	https://www.wri.org	2023-02-24	sustainable food consumption policy	Youth say they want climate-friendly diets. Let's help them step up	Youth say they want climate-friendly diets. Let's help them step up	Sophie Attwood, Stacy Blondin and Daniel Vennard	2021	https://www.wri.org/insights/youth-climate-friendly-diets-environmental-values	From reviewing existing evidence and conducting our own data analyses in the United Kingdom and United States, WRI found that, despite ranking environmentally friendly diets as an important priority, young consumers seem to be purchasing more animal-based foods than older people.	No eligible internvetion
YR	https://eatforum.org/	2023-02-24	sustainable food consumption intervention	Urban food Environments: Making healthy and sustainable societies the default for children	Urban food Environments: Making healthy and sustainable societies the default for children	EAT Forum		https://eatforum.org/urban-food-environments-making-healthy-and-sustainable-societies-the-default-for-children/	A webpage about a seminar on ubran food environments for children	No eligible intervention
YR	https://eatforum.org/	2023-02-24	sustainable food consumption intervention	New EAT-Lancet comission website explores sustainable, healthy food	New EAT-Lancet comission website explores sustainable, healthy food	EAT Forum		https://eatforum.org/learn-and-discover/new-eat-lancet-commission-website-explores-sustainable-healthy-food/	An introduction to EAT Lancet new website	No eligible intervention

## Sheet: 2.4b.SPW_Search results_svenska
Who is screening (initials)?	Website	Search date	Search term	Search result file name	Document title	Authors	Year	URL	Focus/aim of article	Exclude codes	Include	Comment
YR	https://www.jordbruksverket.se	2023-02-23	styrmedel, hållbar matkonsumtion	Livsmedelsstrategin och vårt uppdrag	Livsmedelsstrategin och vårt uppdrag	Livsmedelverket	2022	https://jordbruksverket.se/mat-och-drycker/livsmedelsstrategi-for-sverige/livsmedelsstrategin-och-vart-uppdrag	Webpage describing the governments work with their food policy strategy	No eligible outcome
YR	https://www.swedishepa.se/	2023-02-24	Styrmedel för hållbar matkonsumtion	Hållbara konsumtionsmönster	Hållbara konsumtionsmönster: Analyser av maten, flyget och den totala konsumtionens klimatpåverkan idag och 2050	Redaktör: Jörgen Larsson	2015	https://www.naturvardsverket.se/om-oss/publikationer/6600/hallbara-konsumtionsmonster	Report on sustaianble consumption patterns including food for swedish consumers and how these can be changed	No eligible intervention
YR	https://www.konsumentverket.se/	2023-02-24	Styrmedel, hållbar matkonsumtion	Konsumenterna vill handla hållbart men det finns många hinder	Konsumenterna och miljön 2020 Möjligheter att göra val med miljöhänsyn	Konsumentverket	2020	https://www.konsumentverket.se/globalassets/publikationer/hallbarhet-och-miljo/rapport-2020-2-konsumenterna-och-miljon-konsumentverket.pdf	A report to illustrate consumers abilities to act in an environmentally sustainable way.	No eligible outcome
YR	https://www.livsmedelsverket.se/	2023-02-24	Styrmedel, hållbar matkonsumtion	S 2023 nr 02 - Uppdrag om insatser för hållbar och hälsosam livsmedelskonsumtion_delredovisning 2.pdf	Styrmedel för en hälsosam livsmedelskonsumtion. En kartläggande litteraturgenomgång	Skogström, L.	2022	https://www.livsmedelsverket.se/globalassets/publikationsdatabas/rapporter/2022/l-2022-nr-19---styrmedel-for-en-halsosam-livsmedelskonsumtion.pdf	A review on internvetions for healthy food consumption	No eligible intervention
YR	https://www.livsmedelsverket.se/	2023-02-24	Styrmedel, hållbar matkonsumtion	Hållbar utveckling	Hållbar utveckling	Livsmedelsverket		https://www.livsmedelsverket.se/om-oss/verksamhet/hallbar-utveckling	A webpage about the Swedish Food agencys work on sustainable development	No eligible intervention
YR	https://www.livsmedelsverket.se/	2023-02-24	Styrmedel, hållbar matkonsumtion	En mer hållbar vardagsmeny med klimatberäknade recept	En mer hållbar vardagsmeny med klimatberäknade recept	Livsmedelsverket och konsumentverket	2021	https://www.livsmedelsverket.se/matvanor-halsa--miljo/mat-och-naring/en-mer-hallbar-vardagsmeny-med-klimatberaknade-recept	A webage launching that the food agencys recommended recipies now have assessment of their CO2 footprintq	No eligible outcome
YR	https://www.livsmedelsverket.se/	2023-02-24	Styrmedel, hållbar matkonsumtion	Hållbart skolmåltidssystem	Ett nytt recept för skolmåltider - hur blir hela matsystemet mer hållbart?	Livsmedelsverket	2021	https://www.livsmedelsverket.se/matvanor-halsa--miljo/maltider-i-vard-skola-och-omsorg/skola/hallbart-skolmaltidssystem	A webpage descrining a project on sustainable school meals	No eligible outcome	We also looked at the summary of the first phase of the project which did not show any eligible outcomes either
YR	https://www.livsmedelsverket.se/	2023-02-24	Styrmedel, hållbar matkonsumtion	Måltider för ett hållbart livsmedelssystem	Måltider för ett hållbart livsmedelssystem	Livsmedelsverket	2022	https://www.livsmedelsverket.se/om-oss/samarbeten-och-projekt/malbilder-for-ett-hallbart-livsmedelssystem	A summary of a project that develop 10 objectives for sustainable meals together with a range of actors	No eligible intervention
YR	https://www.livsmedelsverket.se/	2023-02-24	Styrmedel, hållbar matkonsumtion	vilka styrmedel fungerar för att påverka människors matvanor?	vilka styrmedel fungerar för att påverka människors matvanor?	Livsmedelsverket	2022	https://www.livsmedelsverket.se/om-oss/press/nyheter/pressmeddelanden/vilka-styrmedel-fungerar-for-att-paverka-manniskors-matvanor	A pressrelease on a report for healthy food consumption	No eligible intervention
YR	https://www.livsmedelsverket.se/	2023-02-24	Styrmedel, hållbar matkonsumtion	S 2022 nr 02 - Syntesarbete för ett hållbart livsmedelssystem - pdf	Syntesarbete for ett hållbart livsmedelssystem:	Quetel, A-K	2022	https://www.livsmedelsverket.se/globalassets/publikationsdatabas/rapporter/2022/s-2022-nr-02-syntesarbete-for-ett-hallbart-livsmedelssystem.pdf	A report on key objectives for a more sustainable food system in Sweden	No eligible intervention
YR	https://www.livsmedelsverket.se/	2023-02-24	Styrmedel, hållbar matkonsumtion	Slutrapport - Regeringsuppdrag att verka för fortsatt utveckling av offentliga måltider inom ramen för livsmedelsstrategin 2017-2019	Slutrapport - Regeringsuppdrag att verka för fortsatt utveckling av offentliga måltider inom ramen för livsmedelsstrategin 2017-2019	Livsmedelsverket	2020	https://www.livsmedelsverket.se/globalassets/publikationsdatabas/rapporter/2020/slutrapport-livsmedelsstrategin-2017-2019-offentliga-maltider.pdf	A report on public secor meals and sustainability	No eligible intervention
YR	https://globalutmaning.se/	2023-02-24	mat	Mot nettonoll: så minskar vi konsumtionsutsläppen	Mot nettonoll: så minskar vi konsumtionsutsläppen	Robert Höglund	2021	https://globalutmaning.se/wp-content/uploads/2022/03/Mot-nettonoll.-Sa-minskar-vi-konsumtionsutslappen..pdf	Concrete suggestions on how Sweden can change their consumptionpatterns to achieve net-zero emissions in time	No eligible outcome
YR	https://globalutmaning.se/	2023-02-24	mat	Klimatagenda för Sverige - en plan för netto-noll utsläpp	Klimatagenda för Sverige - en plan för netto-noll utsläpp	Per Klevnäs, Peder Folke, PA Enkvist	2021	https://globalutmaning.se/rapporter/klimatagenda-for-sverige-en-plan-for-netto-noll-utslapp/	A report that combine net-zero emissions with industrial value generation	No eligible intervention
YR	https://globalutmaning.se/	2023-02-24	mat	Svenska lösningar på globala utmaningar 2021	Svenska lösningar på globala utmaningar 2021	Tobias Alfvé, Carl-Johan Engström, Thomas Hahn, Andrea Hemming, Tomas Kåberger, Allan Larsson, Lin Lerpold, David Olsson, Kristina Persson, Anders Wijkman	2021	https://globalutmaning.se/rapporter/svenska-losningar-pa-globala-utmaningar-2021/	30 concrete suggestions of Swedish solutions for solving global problems	No eligible intervention
YR
YR
YR
YR
YR
YR
YR
YR
YR
YR
YR
YR
YR
YR
YR
YR
YR
YR
YR
YR
YR
YR
YR
YR
YR
YR
YR
YR
YR
YR
YR
YR
YR
YR
YR
YR
YR
YR
YR
YR
YR
YR
YR
YR
YR
YR
YR
YR
YR
YR
YR
YR
YR
YR
YR
YR
YR
YR
YR
YR
YR
YR
YR

## Sheet: 2.4c.SPW_Search results_norsk
Who is screening (initials)?	Website	Search date	Search term	Search result file name	Document title	Authors	Year	URL	Focus/aim of article	Exclude codes	Include	Comment
YR	https://www.regjeringen.no/en/dep/lmd/id627/	2023-02-23	virkemidler for bærekraftig matforbruk		St.meld. nr. 42 (2000-2001): Biologisk mangfold	Norske regeringen		https://www.regjeringen.no/no/dokumenter/stmeld-nr-42-2000-2001-/id194978/?q=virkemidler%20b%C3%A6rekraftig%20matforbruk	Description of government policy on biodiversity	No eligible intervention
YR	https://www.regjeringen.no/en/dep/lmd/id627/	2023-02-23	bærekraftig matforbruk		Nasjonal strategi for bærekraftig utvikling	Norske regeringen	2002	https://www.regjeringen.no/no/dokumenter/nasjonal-strategi-for-barekraftig-utvikl-2/id448574/	The prime minister foreword for sustainable development in Norway	No eligible intervention
YR	https://www.regjeringen.no/en/dep/lmd/id627/	2023-02-23	bærekraftig matforbruk		Farm to Fork	Norske regeringen	2023	https://www.regjeringen.no/no/sub/eos-notatbasen/notatene/2022/juni/farm-to-fork/id2960634/	Fact note about Farm to Fork Strategy for a fair, healthy and environmentally-friendly food system	No eligible intervention
YR	https://www.regjeringen.no/en/dep/lmd/id627/	2023-02-23	bærekraftig matforbruk		Grønn verdiskaping og økt bearbeiding i sjømatindustrien	Norske regeringen		https://www.regjeringen.no/no/dokumenter/rapport-8-mars-2022/id2898776/?q=b%C3%A6rekraftig%20matforbruk	Desription of policies for seafood	No eligible intervention
