# Supplementary material for: Effects of public policy interventions for environmentally sustainable food consumption: a systematic map of available evidence
Source: Environ Evid. 2024 Apr 12;13:10. doi: 10.1186/s13750-024-00333-6 (PMC11378856; doi:10.1186/s13750-024-00333-6)
Supplement: Supplementary file 3 — Additional file 3. Excluded and non-retrievable articles [file 13750_2024_333_MOESM3_ESM.xlsx]

## Sheet: Read Me
Additional file 3. Excluded and non retriavable articles
This file includes additional file:
	3.1. Excluded articles at full text.
	3.2. Excluded relevant reviews at both abstract and title and full text level
	3.3. Non retriavable articles at full text

## Sheet: 3.1. Excluded articles at FT
Item	Title	Exclude code	Note
Abej n (2020) (ID:69102494)	Multi objective optimization of nutritional, environmental and economic aspects of diets applied to the Spanish context	EXCLUDE dietary guidelines	none
Arrieta (2018) (ID:69084796)	Impact of Current, National Dietary Guidelines and Alternative Diets on Greenhouse Gas Emissions in Argentina	EXCLUDE dietary guidelines	none
Arrieta (2022) (ID:69103002)	The health, environmental, and economic dimensions of future dietary transitions in Argentina	EXCLUDE dietary guidelines	none
Barnsley (2021) (ID:69103305)	Lifetime climate impacts of diet transitions: A novel climate change accounting perspective	EXCLUDE dietary guidelines	none
Esteve Llorens (2020) (ID:69087498)	Evaluating the Portuguese diet in the pursuit of a lower carbon and healthier consumption pattern	EXCLUDE dietary guidelines	none
Farchi (2017) (ID:69101981)	Meat consumption reduction in Italian regions: Health co benefits and decreases in GHG emissions	EXCLUDE dietary guidelines	none
Ferrari (2020) (ID:69087529)	Could Dietary Goals and Climate Change Mitigation Be Achieved Through Optimized Diet? The Experience of Modeling the National Food Consumption Data in Italy	EXCLUDE dietary guidelines	none
Heller (2015) (ID:69085976)	Greenhouse gas emission estimates of US dietary choices and food loss	EXCLUDE dietary guidelines	none
Huang (2019) (ID:69087854)	A Scenario Based Simulation of Land System Changes on Dietary Changes: A Case Study in China	EXCLUDE dietary guidelines	none
Kesse Guyot (2020) (ID:69099518)	Sustainability analysis of French dietary guidelines using multiple criteria	EXCLUDE dietary guidelines	none
Laine (2021) (ID:69094155)	Co benefits from sustainable dietary shifts for population and environmental health: an assessment from a large European cohort study	EXCLUDE dietary guidelines	none
Meier (2013) (ID:69095485)	Environmental impacts of dietary recommendations and dietary styles: Germany as an example	EXCLUDE dietary guidelines	none
Ridoutt (2021) (ID:69092371)	Diets within environmental limits: The climate impact of current and recommended Australian diets	EXCLUDE dietary guidelines	none
Sheng (2021) (ID:69089053)	Changing Chinese Diets to Achieve a Win Win Solution for Health and the Environment	EXCLUDE dietary guidelines	none
van Dooren (2021) (ID:69090626)	A Food System Approach for Sustainable Food Based Dietary Guidelines: An Exploratory Scenario Study on Dutch Animal Food Products	EXCLUDE dietary guidelines	none
Wood (2019) (ID:69091431)	Multiple Pathways to More Sustainable Diets: Shifts in Diet Composition, Caloric Intake and Food Waste	EXCLUDE dietary guidelines	none
Yau (2018) (ID:69091639)	Impact of cutting meat intake on hidden greenhouse gas emissions in an import reliant city	EXCLUDE dietary guidelines	none
Abeliotis (2016) (ID:69102498)	The effect of different types of diet on greenhouse gas emissions in Greece	EXCLUDE Dietary scenarios	none
Ahvenniemi (2020) (ID:69102636)	Householdsâ€™ potential to decrease their environmental impacts: A cost efficiency analysis of carbon saving measures	EXCLUDE Dietary scenarios	none
Aleksandrowicz (2019) (ID:69102724)	Environmental impacts of dietary shifts in India: A modelling study using nationally representative data	EXCLUDE Dietary scenarios	none
Batlle Bayer (2019) (ID:69103374)	The Spanish Dietary Guidelines: A potential tool to reduce greenhouse gas emissions of current dietary patterns	EXCLUDE Dietary scenarios	none
Boyer (2017) (ID:69085631)	is the contribution of city scale actions to the overall food system's environmental impacts?: Assessing water, greenhouse gas, and land impacts of future urban food	EXCLUDE Dietary scenarios	none
Broekema (2020) (ID:69104056)	Future proof and sustainable healthy diets based on current eating patterns in the Netherlands	EXCLUDE Dietary scenarios	none
Bryngelsson (2016) (ID:69084873)	How Can the EU Climate Targets Be Met? A Combined Analysis of Technological and Demand Side Changes in Food and Agriculture	EXCLUDE Dietary scenarios	none
Candy (2019) (ID:69100086)	Modelling the food availability and environmental impacts of a shift towards consumption of healthy dietary patterns in Australia	EXCLUDE Dietary scenarios	none
Chapa (2020) (ID:69100353)	Evaluation of environmental performance of dietary patterns in the United States considering food nutrition and satiety	EXCLUDE Dietary scenarios	none
Chen (2019) (ID:69100407)	Dietary change scenarios and implications for environmental, nutrition, human health and economic dimensions of food sustainability	EXCLUDE Dietary scenarios	none
Christis (2019) (ID:69100565)	Implementation at a city level of circular economy strategies and climate change mitigation â€“ the case of Brussels	EXCLUDE Dietary scenarios	none
Collins (2007) (ID:69100692)	Sustainable food consumption at a sub national level: An ecological footprint, nutritional and economic analysis	EXCLUDE Dietary scenarios	none
Colombo (2021) (ID:69087270)	Pathways to "5 a day": modeling the health impacts and environmental footprints of meeting the target for fruit and vegetable intake in the United Kingdom	EXCLUDE Dietary scenarios	none
de Pee (2021) (ID:69101207)	Balancing a sustained pursuit of nutrition, health, affordability and climate goals: exploring the case of Indonesia	EXCLUDE Dietary scenarios	none
Dogbe (2021) (ID:69101496)	Nutritional and environmental assessment of increasing the content of fruit and vegetables in the UK diet	EXCLUDE Dietary scenarios	none
Donati (2016) (ID:69101521)	Towards a sustainable diet combining economic, environmental and nutritional objectives	EXCLUDE Dietary scenarios	none
Duchin (2004) (ID:69084945)	Sustainable Consumption of Food	EXCLUDE Dietary scenarios	none
Duchin (2005) (ID:69101635)	Sustainable consumption of food: A framework for analyzing scenarios about changes in diets	EXCLUDE Dietary scenarios	none
Dyer (2021) (ID:69101677)	Reconciling reduced red meat consumption in canada with regenerative grazing: Implications for ghg emissions, protein supply and land use	EXCLUDE Dietary scenarios	none
Falchetta (2021) (ID:69084965)	Environmental and Energy Implications of Meat Consumption Pathways in Sub Saharan Africa	EXCLUDE Dietary scenarios	none
Fazeni (2011) (ID:69102026)	Impact of changes in diet on the availability of land, energy demand, and greenhouse gas emissions of agriculture	EXCLUDE Dietary scenarios	none
Frenette (2017) (ID:69102312)	Meat, Dairy and Climate Change: Assessing the Long Term Mitigation Potential of Alternative Agri Food Consumption Patterns in Canada	EXCLUDE Dietary scenarios	none
Gardner (2019) (ID:69097487)	Maximizing the intersection of human health and the health of the environment with regard to the amount and type of protein produced and consumed in the United States	EXCLUDE Dietary scenarios	none
Garvey (2021) (ID:69097509)	Towards net zero nutrition: The contribution of demand side change to mitigating UK food emissions	EXCLUDE Dietary scenarios	none
Gazan (2021) (ID:69097534)	Pulses twice a week in replacement of meat modestly increases diet sustainability	EXCLUDE Dietary scenarios	none
Goldstein (2016) (ID:69085008)	Ethical Aspects of Life Cycle Assessments of Diets	EXCLUDE Dietary scenarios	none
GonzÃ¡lez GarcÃ­a (2020) (ID:69097791)	Dietary recommendations in Spain â€“affordability and environmental sustainability?	EXCLUDE Dietary scenarios	none
Grasso (2021) (ID:69097885)	Protein for a healthy future: How to increase protein intake in an environmentally sustainable way in older adults in the Netherlands	EXCLUDE Dietary scenarios	none
Gray (2021) (ID:69084553)	Eating in the Anthropocene: Perceptions of dietary based environmental harm and the role of plant meat consumption	EXCLUDE Dietary scenarios	none
HallstrÃ¶m (2017) (ID:69098156)	A healthier US diet could reduce greenhouse gas emissions from both the food and health care systems	EXCLUDE Dietary scenarios	none
He (2021) (ID:69098356)	Drivers of GHG emissions from dietary transition patterns in China: Supply versus demand options	EXCLUDE Dietary scenarios	none
Hedenus (2014) (ID:69098373)	The importance of reduced meat and dairy consumption for meeting stringent climate change targets	EXCLUDE Dietary scenarios	none
Hendrie (2016) (ID:69098428)	Overconsumption of energy and excessive discretionary food intake inflates dietary greenhouse gas emissions in Australia	EXCLUDE Dietary scenarios	none
Hitaj (2019) (ID:69085991)	Greenhouse gas emissions in the United States food system: current and healthy diet scenarios	EXCLUDE Dietary scenarios	none
Hoolohan (2013) (ID:69085049)	Mitigating the Greenhouse Gas Emissions Embodied in Food through Realistic Consumer Choices	EXCLUDE Dietary scenarios	none
Horgan (2016) (ID:69098666)	Achieving dietary recommendations and reducing greenhouse gas emissions: Modelling diets to minimise the change from current intakes	EXCLUDE Dietary scenarios	none
Hwalla (2021) (ID:69098802)	Promoting Sustainable and Healthy Diets to Mitigate Food Insecurity Amidst Economic and Health Crises in Lebanon	EXCLUDE Dietary scenarios	none
Jalava (2014) (ID:69098993)	Diet change A solution to reduce water use?	EXCLUDE Dietary scenarios	none
Jensen (2019) (ID:69099067)	International trade, dietary change, and cardiovascular disease health outcomes: Import tariff reform using an integrated macroeconomic, environmental and health modelling framework for Thailand	EXCLUDE Dietary scenarios	none
Kesse Guyot (2021) (ID:69099519)	Halving food related greenhouse gas emissions can be achieved by redistributing meat consumption: Progressive optimization results of the NutriNet SantÃ© cohort	EXCLUDE Dietary scenarios	none
Kidd (2021) (ID:69099558)	Cost and greenhouse gas emissions of current, healthy, flexitarian and vegan diets in Aotearoa (New Zealand)	EXCLUDE Dietary scenarios	none
Kim (2020) (ID:69099570)	Life cycle assessment of dietary patterns in the United States: A full food supply chain perspective	EXCLUDE Dietary scenarios	none
Kopainsky (2020) (ID:69099787)	Sustainable and healthy diets: Synergies and trade offs in Switzerland	EXCLUDE Dietary scenarios	none
Lacour (2018) (ID:69094137)	Environmental Impacts of Plant Based Diets: How Does Organic Food Consumption Contribute to Environmental Sustainability?	EXCLUDE Dietary scenarios	none
Laroche (2020) (ID:69088152)	Telecoupled environmental impacts of current and alternative Western diets	EXCLUDE Dietary scenarios	none
Larrea Gallegos (2020) (ID:69094247)	Optimization of the environmental performance of food diets in Peru combining linear programming and life cycle methods	EXCLUDE Dietary scenarios	none
Lassen (2021) (ID:69094264)	Guidance for healthy and more climate friendly diets in nursing homesâ€”scenario analysis based on a municipalityâ€™s food procurement	EXCLUDE Dietary scenarios	none
Lassen (2021) (ID:69094265)	Scenario analysis of a municipalityâ€™s food purchase to simultaneously improve nutritional quality and lower carbon emission for child care centers	EXCLUDE Dietary scenarios	none
Li (2016) (ID:69094532)	The Greenhouse Gas Footprint of China's Food System: An Analysis of Recent Trends and Future Scenarios	EXCLUDE Dietary scenarios	none
Lucas (2021) (ID:69094889)	Optimising diets to reach absolute planetary environmental sustainability through consumers	EXCLUDE Dietary scenarios	none
Mackenzie (2018) (ID:69094994)	Attitudes to meatless meals: A comparison of the general public and those with links to the agricultural economy	EXCLUDE Dietary scenarios	none
Manners (2020) (ID:69088351)	Transitioning European Protein Rich Food Consumption and Production towards More Sustainable Patterns Strategies and Policy Suggestions	EXCLUDE Dietary scenarios	none
Martin (2016) (ID:69095231)	Environmental implications of dynamic policies on food consumption and waste handling in the European union	EXCLUDE Dietary scenarios	none
Martin (2017) (ID:69095230)	Evaluating the environmental consequences of Swedish food consumption and dietary choices	EXCLUDE Dietary scenarios	none
Meier (2014) (ID:69095486)	Balancing virtual land imports by a shift in the diet. Using a land balance approach to assess the sustainability of food consumption. Germany as an example	EXCLUDE Dietary scenarios	none
Milner (2015) (ID:69095706)	Health effects of adopting low greenhouse gas emission diets in the UK	EXCLUDE Dietary scenarios	none
Mirzaie Nodoushan (2020) (ID:69095735)	Reducing water footprints through healthy and reasonable changes in diet and imported products	EXCLUDE Dietary scenarios	none
Moraes (2012) (ID:69095848)	A linear programming model to optimize diets in environmental policy scenarios	EXCLUDE Dietary scenarios	none
Osei Owusu (2022) (ID:69096620)	Exploring the pathways towards the mitigation of the environmental impacts of food consumption	EXCLUDE Dietary scenarios	none
Paris (2022) (ID:69096791)	Changing dietary patterns is necessary to improve the sustainability of Western diets from a One Health perspective	EXCLUDE Dietary scenarios	none
Perignon (2016) (ID:69086371)	greenhouse gas emissions be reduced without impairing nutritional adequacy, affordability and acceptability of the diet? A modelling study to guide sustainable food	EXCLUDE Dietary scenarios	none
Perignon (2016) (ID:69096994)	How low can dietary greenhouse gas emissions be reduced without impairing nutritional adequacy, affordability and acceptability of the diet? A modelling study to guide sustainable food choices	EXCLUDE Dietary scenarios	none
Rahmani (2011) (ID:69092069)	Economic and Environmental Impacts of Dietary Changes in Iran: An Input Output Analysis	EXCLUDE Dietary scenarios	none
Reynolds (2019) (ID:69092313)	Healthy and sustainable diets that meet greenhouse gas emission reduction targets and are affordable for different income groups in the UK	EXCLUDE Dietary scenarios	none
Ridoutt (2021) (ID:69092377)	Diets within planetary boundaries: What is the potential of dietary change alone?	EXCLUDE Dietary scenarios	none
Ridoutt (2021) (ID:69092378)	The role of dairy foods in lower greenhouse gas emission and higher diet quality dietary patterns	EXCLUDE Dietary scenarios	none
Saxe (2013) (ID:69086505)	The global warming potential of two healthy Nordic diets compared with the average Danish diet	EXCLUDE Dietary scenarios	none
Scarborough (2014) (ID:69086507)	Dietary greenhouse gas emissions of meat eaters, fish eaters, vegetarians and vegans in the UK	EXCLUDE Dietary scenarios	none
Song (2017) (ID:69093676)	Dietary changes to mitigate climate change and benefit public health in China	EXCLUDE Dietary scenarios	none
Springmann (2016) (ID:69093770)	Analysis and valuation of the health and climate change cobenefits of dietary change	EXCLUDE Dietary scenarios	none
Springmann (2018) (ID:69093775)	Health and nutritional aspects of sustainable diet strategies and their association with environmental impacts: a global modelling analysis with country level detail	EXCLUDE Dietary scenarios	none
Stehfest (2009) (ID:69093852)	Climate benefits of changing diet	EXCLUDE Dietary scenarios	none
Strapasson (2020) (ID:69093945)	EU land use futures: modelling food, bioenergy and carbon dynamics	EXCLUDE Dietary scenarios	none
Tainio (2017) (ID:69089216)	Mortality, greenhouse gas emissions and consumer cost impacts of combined diet and physical activity scenarios: a health impact assessment study	EXCLUDE Dietary scenarios	none
Treu (2017) (ID:69090386)	Carbon footprints and land use of conventional and organic diets in Germany	EXCLUDE Dietary scenarios	none
Tukker (2011) (ID:69089285)	Environmental impacts of changes to healthier diets in Europe	EXCLUDE Dietary scenarios	none
Ulaszewska (2017) (ID:69090523)	Assessment of diet related GHG emissions using the environmental hourglass approach for the Mediterranean and new Nordic diets	EXCLUDE Dietary scenarios	none
van de Ven (2018) (ID:69090603)	The potential of behavioural change for climate change mitigation: a case study for the European Union	EXCLUDE Dietary scenarios	none
van Dooren (2014) (ID:69085406)	Exploring Dietary Guidelines Based on Ecological and Nutritional Values: A Comparison of Six Dietary Patterns	EXCLUDE Dietary scenarios	none
Vinnari (2014) (ID:69089376)	A Framework for Sustainability Transition: The Case of Plant Based Diets	EXCLUDE Dietary scenarios	none
Walker (2021) (ID:69090976)	Methodology and optimization tool for a personalized low environmental impact and healthful diet specific to country and season	EXCLUDE Dietary scenarios	none
WallÃ©n (2004) (ID:69090992)	Does the Swedish consumer's choice of food influence greenhouse gas emissions?	EXCLUDE Dietary scenarios	none
Wang (2020) (ID:69091038)	Environmental effects of sustainability oriented diet transition in China	EXCLUDE Dietary scenarios	none
Willits Smith (2020) (ID:69091329)	Addressing the carbon footprint, healthfulness, and costs of self selected diets in the USA: a population based cross sectional study	EXCLUDE Dietary scenarios	none
Wilson (2013) (ID:69091346)	Foods and Dietary Patterns That Are Healthy, Low Cost, and Environmentally Sustainable: A Case Study of Optimization Modeling for New Zealand	EXCLUDE Dietary scenarios	none
Yin (2021) (ID:69091671)	The potential benefits of dietary shift in China: Synergies among acceptability, health, and environmental sustainability	EXCLUDE Dietary scenarios	none
Zucchinelli (2021) (ID:69091981)	Evaluation of the influence on water consumption and water scarcity of different healthy diet scenarios	EXCLUDE Dietary scenarios	none
Ankamah Yeboah (2020) (ID:69084791)	Consumer Preference Heterogeneity and Preference Segmentation: The Case of Ecolabeled Salmon in Danish Retail Sales	EXCLUDE Duplicate	none
Campbell Arvai (2012) (ID:69084501)	Incorporating environmental concerns into decisions about food: Contributions from research on decision making	EXCLUDE Duplicate	none
Green (2015) (ID:69097911)	The greenhouse gas emissions of various dietary practices and intervention possibilities to reduce this impact	EXCLUDE Duplicate	none
Hedenus (2010) (ID:69085970)	Mohlin, Kristinaâ€“Wirsenius, Stefan,â€œGreenhouse gas weighted consumption taxes on food as a climate policy instrumentâ€, Critical Issues in Environmental	EXCLUDE Duplicate	none
Hedenus (2010) (ID:69085971)	Greenhouse gas weighted consumption taxes on food as a climate policy instrument	EXCLUDE Duplicate	none
Lobell (2008) (ID:69086164)	Policy brief: Prioritizing climate change adaptation needs for food security to 2030	EXCLUDE Duplicate	none
Lobell (2008) (ID:69086165)	Prioritizing climate change adaptation needs for food security in 2030	EXCLUDE Duplicate	none
Lysen (2008) (ID:69086178)	, energy demand and economy. Report 500102 012, Netherlands Research Programme on Scientific Assessment and Policy Analysis for Climate Change	EXCLUDE Duplicate	none
Sahota (2012) (ID:69092762)	Ecolabeling and Consumer Interest in Sustainable Products	EXCLUDE Duplicate	none
SlapÃ¸ (2019) (ID:69093551)	Simple Eco Labels to Nudge Customers Toward the Most Environmentally Friendly Warm Dishes: An Empirical Study in a Cafeteria Setting	EXCLUDE Duplicate	none
Springmann (2016) (ID:69086579)	Analysis and valuation of the health and climate change cobenefits of dietary change	EXCLUDE Duplicate	none
Wirsenius (2013) (ID:69086731)	Policy strategies for a sustainable food system: options for protecting the climate	EXCLUDE Duplicate	none
East African agriculture... (Waithaka) (ID:69086693)	East African agriculture and climate change: a comprehensive analysisÂ», IFPRI Research Monograph [en nea], Washington: International Food Policy	EXCLUDE on intervention/policy	none
African agriculture... (Hachigonta) (ID:69085937)	African agriculture and climate change: A comprehensive analysisÂ», IFPRI Research Monograph [en nea], Washington, DC, International Food Policy	EXCLUDE on intervention/policy	none
food production in... (Thornton) (ID:69086633)	food production in the developing world: global warming will change more than just the climate. Climate Change, Agriculture and Food Security Policy	EXCLUDE on intervention/policy	none
Future Food and Agricultural... (Ant n) (ID:69085533)	Future Food and Agricultural Policies Part C. Policies for Climate Change Chapter 13. Agricultural Risk Management and Climate Change: What role for policy	EXCLUDE on intervention/policy	none
in land use and land... (Esch) (ID:69085815)	in land use and land condition and the impacts on food, water, climate change and biodiversity Scenarios for the UNCCD Global Land Outlook Policy	EXCLUDE on intervention/policy	none
709... Witzke, P.(2018,... (Hasegawa) (ID:69085962)	709... Witzke, P.(2018, August). Risk of increased food insecurity under strin 710 gent global climate change mitigation policy	EXCLUDE on intervention/policy	none
Abdelmajid (2021) (ID:69085472)	Climate Change, Agricultural Policy and Food Security in Morocco	EXCLUDE on intervention/policy	none
Abdullah (2018) (ID:69102488)	Green Halal supply chain in Malaysian halal food companies: A conceptual framework	EXCLUDE on intervention/policy	none
Abrahamse (2018) (ID:69102509)	Domestic energy consumption and climate change mitigation	EXCLUDE on intervention/policy	none
Accounting greenhouse... (Xu) (ID:69089487)	Accounting greenhouse gas emissions of food consumption between urban and rural residents in China: a whole production perspective	EXCLUDE on intervention/policy	none
Acevedo (2011) (ID:69085477)	Interdisciplinary progress in food production, food security and environment research	EXCLUDE on intervention/policy	none
Adams (1998) (ID:69085478)	Effects of global climate change on agriculture: an interpretative review	EXCLUDE on intervention/policy	none
Adger (2001) (ID:69085481)	Scales of governance and environmental justice for adaptation and mitigation of climate change	EXCLUDE on intervention/policy	none
Aggarwal (2010) (ID:69085490)	Global climate change and food security in South Asia: An adaptation and mitigation framework	EXCLUDE on intervention/policy	none
Agovino (2018) (ID:69102588)	Policy efficiency in the field of food sustainability. The adjusted food agriculture and nutrition index	EXCLUDE on intervention/policy	none
Agrawal (2008) (ID:69085491)	The role of local institutions in adaptation to climate change	EXCLUDE on intervention/policy	none
Ahmed (2016) (ID:69085500)	Agriculture and food security challenge of climate change: a dynamic analysis for policy selection	EXCLUDE on intervention/policy	none
Aiking (2014) (ID:69102639)	Protein production: Planet, profit, plus people?	EXCLUDE on intervention/policy	none
Aiking (2020) (ID:69102641)	The next protein transition	EXCLUDE on intervention/policy	none
Akramov (2011) (ID:69085504)	International food policy research in Central Asia: the implications of climate change	EXCLUDE on intervention/policy	none
Al Amin (2016) (ID:69085507)	Food security challenge of climate change: an analysis for policy selection	EXCLUDE on intervention/policy	none
Al Ansari (2017) (ID:69085508)	Integration of greenhouse gas control technologies within the energy, water and food nexus to enhance the environmental performance of food production systems	EXCLUDE on intervention/policy	none
Al Saidi (2017) (ID:69085510)	Towards understanding the integrative approach of the water, energy and food nexus	EXCLUDE on intervention/policy	none
Alam (2020) (ID:69102689)	Applying an extended theory of planned behavior to sustainable food consumption	EXCLUDE on intervention/policy	none
Aldaya (2009) (ID:69085515)	Water footprint and virtual water trade in Spain	EXCLUDE on intervention/policy	none
Ali (2021) (ID:69102753)	Analysis of circular thinking in consumer purchase intention to buy sustainable waste to value (Wtv) foods	EXCLUDE on intervention/policy	none
Allan (2019) (ID:69084784)	The System Wide Impact of Healthy Eating: Assessing Emissions and Economic Impacts at the Regional Level	EXCLUDE on intervention/policy	none
Allen (2002) (ID:80404294)	Manipulating the symbolic meaning of meat to encourage greater acceptance of fruits and vegetables and less proclivity for red and white meat	EXCLUDE on intervention/policy	Health
Allen (2014) (ID:69102775)	Agricultural biodiversity, social ecological systems and sustainable diets	EXCLUDE on intervention/policy	none
Allen (2019) (ID:69084785)	A Delphi Approach to Develop Sustainable Food System Metrics	EXCLUDE on intervention/policy	none
Allenden (2022) (ID:80507958)	What should we eat? Realistic solutions for reducing our food footprint	EXCLUDE on intervention/policy	none
Amadi (2019) (ID:69102815)	Global food politics and approaches to sustainable consumption: Emerging research and opportunities	EXCLUDE on intervention/policy	none
Amorim (2019) (ID:69085523)	Urban challenges and opportunities to promote sustainable food security through smart cities and the 4th industrial revolution	EXCLUDE on intervention/policy	none
Ampaire (2016) (ID:69085524)	a desk review and exploratory studies in Lushoto, Kilolo and Bagamoyo Districts, Tanzania. Research Program on Climate Change, Agriculture and Food	EXCLUDE on intervention/policy	none
Amwata (2019) (ID:69085526)	Review of policies and frameworks on climate change, agriculture, food and nutrition security in Kenya	EXCLUDE on intervention/policy	none
Amwata (2020) (ID:69085525)	Review of policies and frameworks on climate change, agriculture, food and nutrition security in Ethiopia	EXCLUDE on intervention/policy	none
Anderson (2019) (ID:69102859)	Innovation to Create a Healthy and Sustainable Food System: A Science Advisory from the American Heart Association	EXCLUDE on intervention/policy	none
Angeles (2015) (ID:69102889)	Predicting use of GoodGuide.com consumer product sustainability information using VBN theory and NEP scale	EXCLUDE on intervention/policy	none
AnrÃ­quez (2019) (ID:69102916)	De climatizing food security: Lessons from climate change micro simulations in Peru	EXCLUDE on intervention/policy	none
Antle (2010) (ID:69085531)	Adaptation of agriculture and the food system to climate change: policy issues	EXCLUDE on intervention/policy	none
Antle (2010) (ID:69085532)	Adaptation of agricultural and food systems to climate change: an economic and policy perspective	EXCLUDE on intervention/policy	none
Antonetti (2014) (ID:69086897)	Feelings that Make a Difference: How Guilt and Pride Convince Consumers of the Effectiveness of Sustainable Consumption Choices	EXCLUDE on intervention/policy	none
Appendini (1994) (ID:69085536)	Climate change and food security in Mexico Food Policy	EXCLUDE on intervention/policy	none
Aragon (2019) (ID:69086901)	Low income respondents' perceptions about food retail and food pantry shopping environments	EXCLUDE on intervention/policy	none
Arfini (2019) (ID:69102973)	Conceptual framework	EXCLUDE on intervention/policy	none
Arfini (2019) (ID:69102974)	Sustainability of European food quality schemes: Multi performance, structure, and governance of PDO, PGI, and organic agri food systems	EXCLUDE on intervention/policy	none
Arnaudova (2022) (ID:69102989)	Examination of students' willingness to change behaviour regarding meat consumption	EXCLUDE on intervention/policy	none
Arndt (2012) (ID:69085539)	Climate change, agriculture and food security in Tanzania	EXCLUDE on intervention/policy	none
Arora (2020) (ID:69086915)	Is India Ready for Alt Meat? Preferences and Willingness to Pay for Meat Alternatives	EXCLUDE on intervention/policy	none
Artioli (2017) (ID:69085542)	The water energy food nexus: An integration agenda and implications for urban governance	EXCLUDE on intervention/policy	none
Ash (2010) (ID:69103039)	Introduction: Feeding the future	EXCLUDE on intervention/policy	none
Astbury (2021) (ID:69086930)	How supportive is the global food supply of food based dietary guidelines? A descriptive time series analysis of food supply alignment from 1961 to 2013	EXCLUDE on intervention/policy	none
Atkinson (2015) (ID:69103076)	What role for cities in food policy?	EXCLUDE on intervention/policy	none
Audsley (2010) (ID:69085547)	? An assessment of greenhouse gas emissions from the UK food system and the scope reduction by 2050. Report for the WWF and Food Climate Research Network	EXCLUDE on intervention/policy	none
Auma (2020) (ID:69103097)	Factors influencing dietary practices in a transitioning food environment: a cross sectional exploration of four dietary typologies among rural and urban Ugandan women using Photovoice	EXCLUDE on intervention/policy	none
Australia (2015) (ID:69085549)	Public Health Association of Australia: Policyâ€atâ€aâ€glanceâ€“Global Warming, The Food System and Food Security Policy [Internet]	EXCLUDE on intervention/policy	none
Avetisyan (2014) (ID:69085550)	Is local food more environmentally friendly? The GHG emissions impacts of consuming imported versus domestically produced food	EXCLUDE on intervention/policy	none
Bahar (2020) (ID:69085555)	Meeting the food security challenge for nine billion people in 2050: What impact on forests	EXCLUDE on intervention/policy	none
Bailey (2011) (ID:69085558)	Growing a better future: food justice in a resource constrained world	EXCLUDE on intervention/policy	none
Baker (1996) (ID:69103207)	Sustainable development and consumption: the ambiguities the Oslo Ministerial Roundtable Conference on sustainable Production and Consumption, Oslo, 6 10 February 1995	EXCLUDE on intervention/policy	none
Bamanyaki (2020) (ID:69085564)	Climate change, food and nutrition policies in Uganda: Are they gender and nutrition sensitive	EXCLUDE on intervention/policy	none
Banovic (2022) (ID:69103243)	Enabling sustainable plant forward transition: European consumer attitudes and intention to buy hybrid products	EXCLUDE on intervention/policy	none
Banterle (2012) (ID:69103245)	Food Labelled Information: An Empirical Analysis of Consumer Preferences	EXCLUDE on intervention/policy	none
Banterle (2013) (ID:69103247)	Does the Sustainability of Food Products Influence Consumer Choices? The Case of Italy	EXCLUDE on intervention/policy	none
BarAhonA (2011) (ID:69085566)	Climate change and food security: cross cutting axes of agricultural policies	EXCLUDE on intervention/policy	none
Barbeau (2015) (ID:69085568)	Sustainable agriculture and climate change: Producing potatoes (Solanum tuberosum L.) and bush beans (Phaseolus vulgaris L.) for improved food security and	EXCLUDE on intervention/policy	none
Barbieri (2021) (ID:69103266)	Global option space for organic agriculture is delimited by nitrogen availability	EXCLUDE on intervention/policy	none
Barbour (2021) (ID:69103269)	Translating evidence into policy action: which diet related practices are essential to achieve healthy and sustainable food system transformation?	EXCLUDE on intervention/policy	none
Bareket Bojmel (2020) (ID:69103278)	Embrace the debate: Goals, de marketing overconsumption, and conflicting information	EXCLUDE on intervention/policy	none
Barosh (2014) (ID:69103317)	The cost of a healthy and sustainable diet Who can afford it?	EXCLUDE on intervention/policy	none
Barska (2020) (ID:69103331)	E consumers and local food products: A perspective for developing online shopping for local goods in Poland	EXCLUDE on intervention/policy	none
Batat (2020) (ID:69103365)	The healthy and sustainable bugs appetite: factors affecting entomophagy acceptance and adoption in Western food cultures	EXCLUDE on intervention/policy	none
Batlle Bayer (2020) (ID:69103372)	Food affordability and nutritional values within the functional unit of a food LCA. An application on regional diets in Spain	EXCLUDE on intervention/policy	none
Batlle Bayer (2020) (ID:69103375)	Nutritional and environmental co benefits of shifting to â€œPlanetary Healthâ€ Spanish tapas	EXCLUDE on intervention/policy	none
Beddington (2011) (ID:69085578)	The future of food and farming: Challenges and choices for global sustainability	EXCLUDE on intervention/policy	none
Beddington (2012) (ID:69085581)	Achieving food security in the face of climate change: Final report from the Commission on Sustainable Agriculture and Climate Change	EXCLUDE on intervention/policy	none
Behnassi (2013) (ID:69085583)	Managing food systems, climate change and related challenges to ensure sustainable food security: The urgent need of a paradigm and policy shift	EXCLUDE on intervention/policy	none
Behrens (2017) (ID:69087009)	Evaluating the environmental impacts of dietary recommendations	EXCLUDE on intervention/policy	none
Bell (2015) (ID:69085586)	Building climate resilient food systems for Pacific Islands	EXCLUDE on intervention/policy	none
Bell (2016) (ID:69085587)	Climate change and Pacific Island food systems	EXCLUDE on intervention/policy	none
Bellotti (2016) (ID:69084231)	Media effects on sustainable food consumption. How newspaper coverage relates to supermarket expenditures	EXCLUDE on intervention/policy	none
Bennett (2010) (ID:69084831)	Choice Experiments in Developing Countries: Implementation, Challenges and Policy Implications	EXCLUDE on intervention/policy	none
Bennett (2018) (ID:69103534)	Pro equity climate change and environmental sustainability action by district health boards in Aotearoa/New Zealand	EXCLUDE on intervention/policy	none
Berger (2018) (ID:69103558)	Price based quality inferences for insects as food	EXCLUDE on intervention/policy	none
Bernard (2015) (ID:69103577)	Shoppersâ€™ grocery choices in the presence of generalized eco labelling	EXCLUDE on intervention/policy	Not related to food but toilet paper
BernuÃ©s (2019) (ID:69103587)	Exploring social preferences for ecosystem services of multifunctional agriculture across policy scenarios	EXCLUDE on intervention/policy	none
Beverland (2014) (ID:69103619)	Sustainable Eating: Mainstreaming Plant Based Diets In Developed Economies	EXCLUDE on intervention/policy	none
Bhaduri (2015) (ID:69085601)	Sustainability in the waterâ€“energyâ€“food nexus	EXCLUDE on intervention/policy	none
Biesbroek (2014) (ID:69085604)	Reducing our environmental footprint and improving our health: greenhouse gas emission and land use of usual diet and mortality in EPIC NL: a prospective	EXCLUDE on intervention/policy	none
Biesbroek (2016) (ID:69085602)	Explanatory mechanisms for policy (dis) integration: climate change adaptation and food policy in the Netherlands	EXCLUDE on intervention/policy	none
Biesbroek (2017) (ID:69103673)	Does a better adherence to dietary guidelines reduce mortality risk and environmental impact in the Dutch sub cohort of the European Prospective Investigation into Cancer and Nutrition?	EXCLUDE on intervention/policy	Health guidelines
Biesbroek (2020) (ID:69085603)	Mechanisms for policy (dis) integration: explaining food policy and climate change adaptation policy in the Netherlands	EXCLUDE on intervention/policy	none
Bimbo (2020) (ID:69103683)	Consumers' environmental responsibility and their purchase of local food: evidence from a large scale survey	EXCLUDE on intervention/policy	none
Bingen (2011) (ID:69084234)	Consumer coping strategies: a study of consumers committed to eating local	EXCLUDE on intervention/policy	none
Biondi (2021) (ID:69084838)	Demand Drivers and Changes in Food Related Emissions in the UK: A Decomposition Approach	EXCLUDE on intervention/policy	none
Birney (2017) (ID:69103706)	An assessment of individual foodprints attributed to diets and food waste in the United States	EXCLUDE on intervention/policy	none
Blanco Murcia (2019) (ID:69103753)	Sustainable diets and meat consumption reduction in emerging economies: Evidence from Colombia	EXCLUDE on intervention/policy	none
Blandford (2019) (ID:69084845)	Greenhouse Gas Emissions, Land Use, and Food Supply under the Paris Climate Agreement Policy Choice in Norway	EXCLUDE on intervention/policy	none
Blodgett (2021) (ID:69103777)	Teaching an interdisciplinary course in sustainable food systems: science and history meet in â€œa world that worksâ€	EXCLUDE on intervention/policy	none
Boca (2021) (ID:69103810)	Factors influencing consumer behavior in sustainable fruit and vegetable consumption in maramures county, Romania	EXCLUDE on intervention/policy	none
Boccia (2015) (ID:69103814)	Genetically modified foods and consumer perspective	EXCLUDE on intervention/policy	none
Boccia (2019) (ID:69103815)	Socially responsible food behavior: Perspectives from empirical evaluations	EXCLUDE on intervention/policy	none
Bodnar (2021) (ID:69103825)	Plant Based Beverages in the Diets of Infants and Young Children	EXCLUDE on intervention/policy	none
Boehlert (2014) (ID:69084848)	Armenia: Risks, Impacts, and Adaptation Menu	EXCLUDE on intervention/policy	none
Boehlert (2014) (ID:69084849)	Azerbaijan: Risks, Impacts, and Adaptation Menu	EXCLUDE on intervention/policy	none
Boehm (2019) (ID:69103826)	Greenhouse gas emissions, total food spending and diet quality by share of household food spending on red meat: results from a nationally representative sample of US households	EXCLUDE on intervention/policy	none
Boer (2013) (ID:69085621)	Climate change and meat eating: An inconvenient couple?	EXCLUDE on intervention/policy	none
Bogard (2019) (ID:69103830)	Will fish be part of future healthy and sustainable diets?	EXCLUDE on intervention/policy	none
Bommarco (2018) (ID:69085624)	Exploiting ecosystem services in agriculture for increased food security	EXCLUDE on intervention/policy	none
Borgstrom (1973) (ID:69103896)	FOOD PLANTS	EXCLUDE on intervention/policy	none
Bossle (2015) (ID:69084856)	Eco innovative Food in Brazil: Perceptions from Producers and Consumers	EXCLUDE on intervention/policy	none
Boyd (2015) (ID:69103956)	The tensions between food choices and sustainable practices in early childhood centres	EXCLUDE on intervention/policy	none
Boyd (2016) (ID:69103954)	Take the long view	EXCLUDE on intervention/policy	none
Bozeman (2020) (ID:69103962)	Overcoming climate change adaptation barriers: A study on foodâ€“energyâ€“water impacts of the average American diet by demographic group	EXCLUDE on intervention/policy	none
Braccini (2020) (ID:69103966)	Would ending shark meat consumption in Australia contribute to the conservation of white sharks in South Africa?	EXCLUDE on intervention/policy	none
Brace for impacts (2014) (ID:69102439)	Brace for impacts	EXCLUDE on intervention/policy	none
Breen (2010) (ID:69085635)	Food for Thought: EU Climate Change Policy Presents New Challenges for Agriculture Ã‰lÃ©ments de rÃ©flexion: La politique europÃ©enne en matiÃ¨re de changement	EXCLUDE on intervention/policy	none
Breisinger (2011) (ID:69085637)	Global and local economic impacts of climate change in Syria and options for adaptation	EXCLUDE on intervention/policy	none
Brewer (2019) (ID:69104016)	Nutrition and Environmental Pollution Extension Curriculum Improved Diet Related Behaviors and Environmental Health Literacy	EXCLUDE on intervention/policy	none
Bris (2019) (ID:69104039)	Ecodesign and ecoinnovation in the food industries	EXCLUDE on intervention/policy	none
Brodt (2013) (ID:69084869)	Comparing Environmental Impacts of Regional and National Scale Food Supply Chains: A Case Study of Processed Tomatoes	EXCLUDE on intervention/policy	none
Brousselle (2018) (ID:69104064)	Redesigning public health for planetary health	EXCLUDE on intervention/policy	none
Brown (2003) (ID:69104068)	Consumers' preferences for locally produced food: A study in southeast Missouri	EXCLUDE on intervention/policy	none
Brown (2008) (ID:69085644)	Food security under climate change	EXCLUDE on intervention/policy	none
Brown (2009) (ID:69085645)	Markets, climate change, and food security in West Africa	EXCLUDE on intervention/policy	none
Brown (2017) (ID:69085643)	Do markets and trade help or hurt the global food system adapt to climate change?	EXCLUDE on intervention/policy	none
Brown (2020) (ID:69104075)	The future of environmental sustainability labelling on food products	EXCLUDE on intervention/policy	none
Brunelle (2017) (ID:69104099)	Demand side mitigation options of the agricultural sector: Potential, barriers and ways forward	EXCLUDE on intervention/policy	none
Brunin (2022) (ID:69104101)	Are recent dietary changes observed in the NutriNet SantÃ© participants healthier and more sustainable?	EXCLUDE on intervention/policy	none
Bryan (2011) (ID:69085650)	Agricultural management for climate change adaptation, greenhouse gas mitigation, and agricultural productivity: Insights from Kenya	EXCLUDE on intervention/policy	none
Bryan (2013) (ID:69085648)	CommunityÃ¢â‚¬â€œbased adaptation to climate change: A theoretical framework, overview of key issues and discussion of gender differentiated priorities and participation	EXCLUDE on intervention/policy	none
Bryan (2013) (ID:69085651)	Adapting agriculture to climate change in Kenya: Household strategies and determinants	EXCLUDE on intervention/policy	none
Bryan (2017) (ID:69104110)	The Story of Crispy Golden Tofu	EXCLUDE on intervention/policy	none
Bryant (2020) (ID:69104113)	European markets for cultured meat: A comparison of germany and france	EXCLUDE on intervention/policy	none
Budd (2015) (ID:69104130)	B'More healthy: Retail rewards Design of a multi level communications and pricing intervention to improve the food environment in Baltimore City	EXCLUDE on intervention/policy	none
Bulak (2021) (ID:69104141)	How ecoefficient is European food consumption? A frontier based multiregional inputâ€“output analysis	EXCLUDE on intervention/policy	none
Burt (2021) (ID:69104199)	Differences in US Adultsâ€™ Value of and Preferences for Sustainable Food by Race/ethnicity, Income, and Education	EXCLUDE on intervention/policy	none
Burton (2013) (ID:69085658)	Urban food security, urban resilience and climate change	EXCLUDE on intervention/policy	none
Butler (2010) (ID:69104211)	Lightening our carbon footprint: Economics, norms and doctors	EXCLUDE on intervention/policy	none
Buttriss (2013) (ID:69104223)	Food security through the lens of nutrition	EXCLUDE on intervention/policy	none
Byker (2012) (ID:69104231)	Heifer International Alternative Break: Sustainable Dietary Impacts	EXCLUDE on intervention/policy	none
Byrne (2012) (ID:69104235)	Social change to avert further climate change: Defining the scale of change and principles to guide a new strategy	EXCLUDE on intervention/policy	none
Bysshe (1999) (ID:69104238)	Advising the vegetarian family on a balanced diet	EXCLUDE on intervention/policy	none
Cai (2018) (ID:69085660)	Understanding and managing the food energy water nexusâ€“opportunities for water resources research	EXCLUDE on intervention/policy	none
Calisti (2019) (ID:69087149)	Promoting Sustainable Food Consumption: An Agent Based Model About Outcomes of Small Shop Openings	EXCLUDE on intervention/policy	none
Camanzi (2017) (ID:69100049)	The impact of greenhouse gas emissions in the EU food chain: A quantitative and economic assessment using an environmentally extended input output approach	EXCLUDE on intervention/policy	none
Cammarelle (2020) (ID:69087151)	Health and eco innovation in food packaging a literature review	EXCLUDE on intervention/policy	none
Cammarelle (2021) (ID:69100060)	Health and Eco Innovations in Food Packaging	EXCLUDE on intervention/policy	none
Cammarelle (2021) (ID:69100061)	Intention to purchase milk packaged in biodegradable packaging: Evidence from italian consumers	EXCLUDE on intervention/policy	Food packaging intervention
Campbell (2007) (ID:69084878)	Supermarkets, Producers and Audit Technologies: The Constitutive Micro politics of Food, Legitimacy and Governance	EXCLUDE on intervention/policy	none
Campbell (2018) (ID:69085664)	Urgent action to combat climate change and its impacts (SDG 13): transforming agriculture and food systems	EXCLUDE on intervention/policy	none
Canavari (2019) (ID:69100080)	Green marketing strategies in the dairy sector: Consumer stated preferences for carbon footprint labels	EXCLUDE on intervention/policy	none
Cannon (2008) (ID:69100091)	Out of the box	EXCLUDE on intervention/policy	none
Capone (2013) (ID:69085668)	A preliminary assessment of the environmental sustainability of the current Italian dietary pattern: water footprint related to food consumption	EXCLUDE on intervention/policy	none
Caputo (2017) (ID:69100123)	Food Chain Evaluator, a tool for analyzing the impacts and designing scenarios for the institutional catering in Lombardy (Italy)	EXCLUDE on intervention/policy	Scenario study for changes in institutional school catering
Caraher (2019) (ID:69100128)	New food strategy for England	EXCLUDE on intervention/policy	none
Carfora (2021) (ID:69100144)	Why do consumers intend to purchase natural food? Integrating theory of planned behavior, value belief norm theory, and trust	EXCLUDE on intervention/policy	none
Carlsson Kanyama (1998) (ID:69084883)	Climate Change and Dietary Choices How Can Emissions of Greenhouse Gases from Food Consumption Be Reduced?	EXCLUDE on intervention/policy	none
Carlsson Kanyama (2009) (ID:69085670)	Potential contributions of food consumption patterns to climate change	EXCLUDE on intervention/policy	none
Carolan (2013) (ID:69085672)	Reclaiming food security	EXCLUDE on intervention/policy	none
Caron (2018) (ID:69085673)	Food systems for sustainable development: proposals for a profound four part transformation	EXCLUDE on intervention/policy	none
Carrus (2018) (ID:69100188)	Social cultural processes and urban affordances for healthy and sustainable food consumption	EXCLUDE on intervention/policy	none
Carter (2012) (ID:69085676)	Unavoidable Global Warming Commitment Food Security and Policy Implications	EXCLUDE on intervention/policy	none
Carter (2019) (ID:69100191)	How Values Shape Program Perceptions: The â€œOrganic Ethosâ€ and Producersâ€™ Assessments of U.S. Organic Policy Impacts	EXCLUDE on intervention/policy	none
Carvalho (2019) (ID:69087171)	Global Warming Impact in a Food Distribution System: A Case Study in an Elementary School in Piaui	EXCLUDE on intervention/policy	There is no real intervention here. They just examine the current school meal (that is based on local foods)
CastaÃ±Ã© (2017) (ID:69085679)	Assessment of the nutritional quality and environmental impact of two food diets: A Mediterranean and a vegan diet	EXCLUDE on intervention/policy	none
Castellanos GutiÃ©rrez (2021) (ID:69100216)	Toward a healthy and sustainable diet in Mexico: where are we and how can we move forward?	EXCLUDE on intervention/policy	none
Castellari (2019) (ID:69100217)	Relationships between health and environmental information on the willingness to pay for functional foods: The case of a new aloe vera based product	EXCLUDE on intervention/policy	Technology
Cavaliere (2018) (ID:69100247)	Exploring the adherence to the mediterranean diet and its relationship with individual lifestyle: The role of healthy behaviors, pro environmental behaviors, income, and education	EXCLUDE on intervention/policy	none
Cavaliere (2018) (ID:69100250)	Mismatch between food sustainability and consumer acceptance toward innovation technologies among Millennial students: The case of Shelf Life Extension	EXCLUDE on intervention/policy	none
Cederberg (2013) (ID:69100264)	Trends in greenhouse gas emissions from consumption and production of animal food products Implications for long Term climate targets	EXCLUDE on intervention/policy	none
Cederberg (2019) (ID:69100265)	Beyond the borders â€“ burdens of Swedish food consumption due to agrochemicals, greenhouse gases and land use change	EXCLUDE on intervention/policy	none
Cerri (2018) (ID:69087185)	The more I care, the less I will listen to you: How information, environmental concern and ethical production influence consumers' attitudes and the purchasing of sustainable products	EXCLUDE on intervention/policy	none
Cerutti (2016) (ID:69084892)	Carbon Footprint in Green Public Procurement: Policy Evaluation from a Case Study in the Food Sector	EXCLUDE on intervention/policy	none
Cetin (2021) (ID:69087186)	The Factors Affecting Willingness to Consume Functional Foods in Mersin Province	EXCLUDE on intervention/policy	none
Ceulemans (2019) (ID:69100292)	A pragmatic framework for setting up transdisciplinary sustainability research on campus that can make a difference	EXCLUDE on intervention/policy	none
Chapman (2009) (ID:80404305)	Comparing implementation intention interventions in relation to young adults' intake of fruit and vegetables	EXCLUDE on intervention/policy	Looks at fruit and vegetable consumption for health reasons
Chattopadhyay (2010) (ID:69085692)	Climate change and food security in India	EXCLUDE on intervention/policy	none
Chaudhary (2018) (ID:69100381)	Multi indicator sustainability assessment of global food systems	EXCLUDE on intervention/policy	none
Chaudhary (2020) (ID:69100383)	Nutritional and environmental sustainability of lentil reformulated beef burger	EXCLUDE on intervention/policy	Technology
Chaudhury (2013) (ID:69085693)	Participatory scenarios as a tool to link science and policy on food security under climate change in East Africa	EXCLUDE on intervention/policy	none
Chaumet (2014) (ID:69084895)	Scenario Based Insight into Food Behaviours, Technological Options and Trade	EXCLUDE on intervention/policy	none
Chen (2019) (ID:69084508)	Essays of Environmental and Sustainable Economics	EXCLUDE on intervention/policy	none
Chen (2019) (ID:69100424)	Biotechnology to sustainability: Consumer preferences for food products grown on biodegradable mulches	EXCLUDE on intervention/policy	Technology
Chen (2021) (ID:69100412)	How is the sustainable consumption intention model in food industry under preference uncertainties? The consumer willingness to pay on recycled packaging material	EXCLUDE on intervention/policy	Packaging intervention
Chhogyel (2018) (ID:69085699)	Climate change and potential impacts on agriculture in Bhutan: a discussion of pertinent issues	EXCLUDE on intervention/policy	none
Chkanikova (2016) (ID:69100520)	Sustainable Purchasing in Food Retailing: Interorganizational Relationship Management to Green Product Supply	EXCLUDE on intervention/policy	none
Cho (2015) (ID:69087236)	Different Shades of Green Consciousness: The Interplay of Sustainability Labeling and Environmental Impact on Product Evaluations	EXCLUDE on intervention/policy	none
Choufani (2017) (ID:69085702)	Climate change and variability: What are the risks for nutrition, diets, and food systems?	EXCLUDE on intervention/policy	none
Chouichom (2013) (ID:69084899)	General View Point, Perception and Acceptance of Organic Food Products among Urban Consumers in the Thai Marketplace	EXCLUDE on intervention/policy	none
Civero (2021) (ID:69100612)	Food: Not only safety, but also sustainability. the emerging trend of new social consumers	EXCLUDE on intervention/policy	none
Clark (2019) (ID:69100614)	Plant based foods in Canada: information, trust and closing the commercialization gap	EXCLUDE on intervention/policy	none
Clark (2020) (ID:69085709)	Global food system emissions could preclude achieving the 1.5 and 2 C climate change targets	EXCLUDE on intervention/policy	none
Clark (2020) (ID:69100616)	The Role of Healthy Diets in Environmentally Sustainable Food Systems	EXCLUDE on intervention/policy	none
Cleveland (2015) (ID:69084906)	Operationalizing Local Food: Goals, Actions, and Indicators for Alternative Food Systems	EXCLUDE on intervention/policy	none
Cleveland (2017) (ID:69100629)	The potential for urban household vegetable gardens to reduce greenhouse gas emissions	EXCLUDE on intervention/policy	none
Climate Change Adaptation... (Alam) (ID:69085511)	Climate Change Adaptation Policy and Supports for Agricultural Sustainability and Food Security in Malaysia	EXCLUDE on intervention/policy	none
Climate Change and Involuntary... (McGregor) (ID:69086221)	Climate Change and Involuntary Migration: Implications for Food Security'(1994) 19 Food Policy 120â€“132, 126. 620David Keane, The Environmental	EXCLUDE on intervention/policy	none
Clonan (2015) (ID:69100637)	Red and processed meat consumption and purchasing behaviours and attitudes: Impacts for human health, animal welfare and environmental sustainability	EXCLUDE on intervention/policy	none
Coauthors, 2010: Food... (Nelson) (ID:69086290)	Coauthors, 2010: Food Security, Farming, and Climate Change to 2050: Scenarios, Results, Policy Options	EXCLUDE on intervention/policy	none
Cocking (2020) (ID:69100651)	The role of meat in the European diet: Current state of knowledge on dietary recommendations, intakes and contribution to energy and nutrient intakes and status	EXCLUDE on intervention/policy	none
Coderoni (2020) (ID:69100653)	Sustainable consumption in the circular economy. An analysis of consumersâ€™ purchase intentions for waste to value food	EXCLUDE on intervention/policy	none
Cohen (2008) (ID:69085714)	Impact of climate change and bioenergy on nutrition, Food and Agricultural Organisations of the United Nations and International Food Policy Research	EXCLUDE on intervention/policy	none
Collier (2021) (ID:69100689)	Identifying barriers to decreasing meat consumption and increasing acceptance of meat substitutes among Swedish consumers	EXCLUDE on intervention/policy	none
Colombet (2019) (ID:69100702)	Individual characteristics associated with changes in the contribution of plant foods to dietary intake in a French prospective cohort	EXCLUDE on intervention/policy	none
Colombo (2019) (ID:69100706)	Optimizing school food supply: Integrating environmental, health, economic, and cultural dimensions of diet sustainability with linear programming	EXCLUDE on intervention/policy	none
Colombo (2021) (ID:69087268)	Designing Nutritionally Adequate and Climate Friendly Diets for Omnivorous, Pescatarian, Vegetarian and Vegan Adolescents in Sweden Using Linear Optimization	EXCLUDE on intervention/policy	none
Comerford (2020) (ID:69100715)	Proceedings of a workshop on characterizing and defining the social and economic domains of sustainable diets	EXCLUDE on intervention/policy	none
ConceiÃ§Ã£o (2009) (ID:69100723)	Anatomy of the global food crisis	EXCLUDE on intervention/policy	none
Conevska (2019) (ID:69084909)	Adaptation Financing for Projects Focused on Food Systems through the UNFCCC	EXCLUDE on intervention/policy	none
Consumers' motivations... (Ghaffari) (ID:69087632)	Consumers' motivations for adopting a vegan diet: A mixed methods approach	EXCLUDE on intervention/policy	none
Consumption values,... (Cao) (ID:69087157)	Consumption values, anxiety and organic food purchasing behaviour considering the moderating role of sustainable consumption attitude	EXCLUDE on intervention/policy	none
Continuing Professional... (2003) (ID:69102405)	Continuing Professional Education Questionnaire	EXCLUDE on intervention/policy	none
ContÃ² (2015) (ID:69100750)	Ethics approach in food choices along the agri food supply chain: A survey in Apulia region	EXCLUDE on intervention/policy	none
Conway (2015) (ID:69085723)	Climate and southern Africa's waterâ€“energyâ€“food nexus	EXCLUDE on intervention/policy	none
Cook (2011) (ID:69087280)	Impact of food environment intervention on household food supply: Results from the Baltimore Healthy Eating Zones program	EXCLUDE on intervention/policy	none
Cooper (2022) (ID:69100766)	Exploring Consumer Perceptions of the Value Proposition Embedded in Vegan Food Products Using Text Analytics	EXCLUDE on intervention/policy	none
Cooreman Algoed (2020) (ID:69087282)	How to integrate nutritional recommendations and environmental policy targets at the meal level: A university canteen example	EXCLUDE on intervention/policy	none
Cornish (2016) (ID:69100789)	"Reforms Looked Really Good on Paper": Rural Food Service Responses to the Healthy, Hunger Free Kids Act of 2010	EXCLUDE on intervention/policy	none
Costello (2016) (ID:69085730)	Food waste in campus dining operations: Inventory of pre and post consumer mass by food category, and estimation of embodied greenhouse gas emissions	EXCLUDE on intervention/policy	none
Creating a Sustainable... (2020) (ID:69102460)	Creating a Sustainable Food Future World Resources Institute	EXCLUDE on intervention/policy	none
Crivits (2013) (ID:69100875)	Designing an explanatory practice framework: Local food systems as a case	EXCLUDE on intervention/policy	none
Dâ€™Silva (2017) (ID:69100956)	The meat crisis: Developing more sustainable and ethical production and consumption, second edition	EXCLUDE on intervention/policy	none
Dagevos (2013) (ID:69100978)	Sustainability and meat consumption: Is reduction realistic?	EXCLUDE on intervention/policy	none
Dalampira (2020) (ID:69100996)	Food for thought: an assessment tool for environmental food identities	EXCLUDE on intervention/policy	none
Dalin (2016) (ID:69085742)	Environmental impacts of food trade via resource use and greenhouse gas emissions	EXCLUDE on intervention/policy	none
Dangour (2017) (ID:69101016)	Food systems, nutrition, health and the environment	EXCLUDE on intervention/policy	none
Davis (2009) (ID:69085747)	Agriculture and Climate Change: An Agenda for Negotiation on Copenhagen â€œThe Important Role of Extension Systemsâ€, International Food Policy	EXCLUDE on intervention/policy	none
de Boer (2016) (ID:69087349)	Help the climate, change your diet: A cross sectional study on how to involve consumers in a transition to a low carbon society	EXCLUDE on intervention/policy	none
de Boer (2018) (ID:69101119)	Prospects for pro environmental protein consumption in Europe: Cultural, culinary, economic and psychological factors	EXCLUDE on intervention/policy	none
de Boer (2021) (ID:69101121)	Exploring food consumersâ€™ motivations to fight both climate change and biodiversity loss: Combining insights from behavior theory and Eurobarometer data	EXCLUDE on intervention/policy	none
de Boer (2022) (ID:69101122)	Do EU consumers think about meat reduction when considering to eat a healthy, sustainable diet and to have a role in food system change?	EXCLUDE on intervention/policy	none
De Camillis (2012) (ID:69101129)	Outcomes of the second workshop of the Food Sustainable Consumption and Production Round Table Working Group 1: Deriving scientifically sound rules for a sector specific environmental assessment methodology	EXCLUDE on intervention/policy	none
De Daverio (2021) (ID:69087351)	How Does Consumers' Care for Origin Shape Their Behavioural Gap for Environmentally Friendly Products?	EXCLUDE on intervention/policy	none
De Marchi (2019) (ID:69101181)	Can consumer food choices contribute to reduce environmental impact? The case of cisgenic apples	EXCLUDE on intervention/policy	none
Denton (2002) (ID:69085752)	Climate change vulnerability, impacts, and adaptation: Why does gender matter?	EXCLUDE on intervention/policy	none
Depezay (2012) (ID:69101316)	In practice: Dietary behaviour: A public health issue	EXCLUDE on intervention/policy	none
Deressa (2010) (ID:69085753)	the determinants of farmers' choice of adaptation methods and perceptions of climate change in the Nile basin of Ethiopia. IFPRI (International Food Policy	EXCLUDE on intervention/policy	none
DÃ©tang Dessendre (2020) (ID:69101345)	Changing agricultural systems and food diets to prevent and mitigate global health shocks	EXCLUDE on intervention/policy	none
Deutsch (2013) (ID:69085764)	Feeding cities: food security and ecosystem support in an urbanizing world	EXCLUDE on intervention/policy	none
Devendra (2012) (ID:69085766)	Climate change threats and effects: challenges for agriculture and food security	EXCLUDE on intervention/policy	none
Dewick (2007) (ID:69101373)	Technological change and the environmental impacts of food production and consumption: The case of the UK yogurt industry	EXCLUDE on intervention/policy	none
Dhaoui (2020) (ID:69087396)	Consumers' attitude towards alternative distribution channels of fresh fruits and vegetables in Crete	EXCLUDE on intervention/policy	none
Diaconeasa (2019) (ID:69087401)	Food Consumption Trends. May We Speak About Individual Sustainable Consumption?	EXCLUDE on intervention/policy	none
Dietz (2014) (ID:69101425)	Understanding environmentally significant consumption	EXCLUDE on intervention/policy	none
Discetti (2021) (ID:69101458)	Campaigning for sustainable food: sustainably certified consumer communities	EXCLUDE on intervention/policy	none
Disdier (2013) (ID:80404317)	Globalisation issues and consumers' purchase decisions for food products: evidence from a laboratory experiment	EXCLUDE on intervention/policy	Not connected to environment
Ditlevsen (2020) (ID:69101462)	A taste for locally produced food Values, opinions and sociodemographic differences among â€˜organicâ€™ and â€˜conventionalâ€™ consumers	EXCLUDE on intervention/policy	none
Djekic (2018) (ID:69101475)	Review on environmental models in the food chain Current status and future perspectives	EXCLUDE on intervention/policy	none
Djekic (2019) (ID:69101474)	Food safety and environmental risks based on meat and dairy consumption surveys	EXCLUDE on intervention/policy	none
Dob (2006) (ID:69085777)	Ecological economic analysis of climate change on food system and agricultural vulnerability: a brief overview	EXCLUDE on intervention/policy	none
Doran Browne (2015) (ID:69101541)	Nutrient density as a metric for comparing greenhouse gas emissions from food production	EXCLUDE on intervention/policy	none
Dornburg (2007) (ID:69085779)	biomass potentials and their links to food, water, biodiversity, energy demand and economy, main report (climate change scientific assessment and policy	EXCLUDE on intervention/policy	none
Dornburg (2008) (ID:69085780)	Assessment and Policy Analysis for Climate Change (WAB) Biomass Assessment Assessment of Global Biomass Potentials and their Links to Food	EXCLUDE on intervention/policy	none
Dorward (2009) (ID:69101549)	Climate change Call to action: Catch The Wave	EXCLUDE on intervention/policy	none
Dorward (2012) (ID:69085781)	Where are the best opportunities for reducing greenhouse gas emissions in the food system (including the food chain)? A comment	EXCLUDE on intervention/policy	none
Downing (2013) (ID:69085785)	Climate change and world food security	EXCLUDE on intervention/policy	none
Drewnowski (2020) (ID:69101596)	Shaping Physical, Economic, and Policy Components of the Food Environment to Create Sustainable Healthy Diets	EXCLUDE on intervention/policy	none
Driouech (2011) (ID:69087437)	Exploring Serbian Consumers' Attitude Towards Ethical Values of Organic, Fair trade and Typical/Traditional Products	EXCLUDE on intervention/policy	none
Dubois (2019) (ID:69084944)	It Starts at Home? Climate Policies Targeting Household Consumption and Behavioral Decisions Are Key to Low Carbon Futures	EXCLUDE on intervention/policy	none
Duchin (2008) (ID:69084946)	Sustainable Consumption of Food: A Framework for Analyzing Scenarios about Changes in Diets	EXCLUDE on intervention/policy	none
Dupouy (2020) (ID:69084947)	Sustainable Food Systems for Healthy Diets in Europe and Central Asia: Introduction to the Special Issue	EXCLUDE on intervention/policy	none
Dzene (2011) (ID:69101681)	Consumer bahavior towards sustainable food consumption in Europe	EXCLUDE on intervention/policy	none
Easterling (2005) (ID:69085792)	Assessing the consequences of climate change for food and forest resources: a view from the IPCC	EXCLUDE on intervention/policy	none
Easterling (2007) (ID:69085793)	Climate change and the adequacy of food and timber in the 21st century	EXCLUDE on intervention/policy	none
Eberle (2016) (ID:69101691)	Environmental impacts of German food consumption and food losses	EXCLUDE on intervention/policy	none
Edens (2018) (ID:69085796)	Climate Progress, Cattle in the American Diet, and the Rhetorical Underpinnings of Behavioral Change: The Need for Storytellers in Environmental Policy	EXCLUDE on intervention/policy	none
Edwards (2008) (ID:69101716)	Transport policy is food policy	EXCLUDE on intervention/policy	none
Edwards (2011) (ID:69085798)	Climate change adaptation at the intersection of food and health	EXCLUDE on intervention/policy	none
Ehgartner (2020) (ID:69101733)	The discursive framework of sustainability in UK food policy: the marginalised environmental dimension	EXCLUDE on intervention/policy	none
Eichhorn (2020) (ID:69101741)	Factors influencing thewillingness to pay for aquaponic products in a developed food market: A structural equation modeling approach	EXCLUDE on intervention/policy	Technology - aquaponics
Eickhout (2009) (ID:69085799)	The impact of environmental and climate constraints on global food supply	EXCLUDE on intervention/policy	none
Einhorn (2021) (ID:69087467)	Meat consumption, classed? The socioeconomic underpinnings of dietary change	EXCLUDE on intervention/policy	none
Elbehri (2015) (ID:69085803)	Climate change and food systems: global assessments and implications for food security and trade	EXCLUDE on intervention/policy	none
Elzerman (2021) (ID:69101799)	Situational appropriateness of meat products, meat substitutes and meat alternatives as perceived by Dutch consumers	EXCLUDE on intervention/policy	none
Eme (2019) (ID:69101804)	Review of methodologies for assessing sustainable diets and potential for development of harmonised indicators	EXCLUDE on intervention/policy	none
Ercilla Montserrat (2019) (ID:69084960)	Analysis of the Consumer's Perception of Urban Food Products from a Soilless System in Rooftop Greenhouses: A Case Study from the Mediterranean Area of Barcelona (Spain)	EXCLUDE on intervention/policy	Technology
Ericksen (2008) (ID:69085809)	What is the vulnerability of a food system to global environmental change?	EXCLUDE on intervention/policy	none
Ericksen (2008) (ID:69085810)	Conceptualizing food systems for global environmental change research	EXCLUDE on intervention/policy	none
Ericksen (2009) (ID:69085811)	Food security and global environmental change: emerging challenges	EXCLUDE on intervention/policy	none
Ericksen (2012) (ID:69085808)	The value of a food system approach	EXCLUDE on intervention/policy	none
Erratum: Sustainable... (2016) (ID:69102442)	Erratum: Sustainable Food Consumption: A Practice Based Approach (Australian Journal of Environmental Education (2015) 31 (282 283) DOI:10.1017/aee.2015.41)	EXCLUDE on intervention/policy	none
Esch (2017) (ID:69085816)	Exploring future changes in land use and land condition and the impacts on food, water, climate change and biodiversity: scenarios for the UNCCD Global	EXCLUDE on intervention/policy	none
Eshel (2006) (ID:69085817)	Diet, energy, and global warming	EXCLUDE on intervention/policy	none
Espinoza Orias (2018) (ID:69101874)	Understanding the impact on climate change of convenience food: Carbon footprint of sandwiches	EXCLUDE on intervention/policy	none
Esteve Llorens (2019) (ID:69101889)	Linking environmental sustainability and nutritional quality of the Atlantic diet recommendations and real consumption habits in Galicia (NW Spain)	EXCLUDE on intervention/policy	none
Esteve Llorens (2021) (ID:69101890)	Environmental and nutritional profile of food consumption patterns in the different climatic zones of Spain	EXCLUDE on intervention/policy	none
Exner (2020) (ID:69101914)	Addressing the Sustainability Paradox: The Analysis of "Good Food" in Everyday Life	EXCLUDE on intervention/policy	none
Faisal (2004) (ID:69085819)	Food security in the face of climate change, population growth, and resource constraints: implications for Bangladesh	EXCLUDE on intervention/policy	none
Fardet (2020) (ID:69101983)	Ultra processed foods and food system sustainability: What are the links?	EXCLUDE on intervention/policy	none
Farmer (2017) (ID:69101992)	Eat green, get lean: Promoting sustainability reduces consumption	EXCLUDE on intervention/policy	none
Farmery (2018) (ID:69101997)	Sociodemographic Variation in Consumption Patterns of Sustainable and Nutritious Seafood in Australia	EXCLUDE on intervention/policy	none
Fears (2018) (ID:69102029)	Scientific opportunities for food and nutrition security	EXCLUDE on intervention/policy	none
Fears (2019) (ID:69102028)	Win wins for health and climate new report	EXCLUDE on intervention/policy	none
Feijoo (2020) (ID:69102037)	Fostering environmental awareness towards responsible food consumption and reduced food waste in chemical engineering students	EXCLUDE on intervention/policy	Food waste focus
Feingold (2019) (ID:69102041)	Introducing a dynamic framework to jointly address policy impacts on environmental and human health in a regional produce recovery and redistribution system	EXCLUDE on intervention/policy	none
FernÃ¡ndez Polanco (2013) (ID:80404320)	ARE RETAILERSâ€™ PREFERENCES FOR SEAFOOD ATTRIBUTES PREDICTIVE FOR CONSUMER WANTS? RESULTS FROM A CHOICE EXPERIMENT FOR SEABREAM (Sparus aurata)	EXCLUDE on intervention/policy	none
Ferre (2021) (ID:69085828)	Sustainable food systems and gender equality in the context of climate change and biodiversity conservation	EXCLUDE on intervention/policy	none
Ferreira (2021) (ID:69102092)	Legumes as a Cornerstone of the Transition Toward More Sustainable Agri Food Systems and Diets in Europe	EXCLUDE on intervention/policy	none
Ferrer (2019) (ID:69102096)	The use of insect meal as a sustainable feeding alternative in aquaculture: Current situation, Spanish consumersâ€™ perceptions and willingness to pay	EXCLUDE on intervention/policy	none
Fesenfeld (2021) (ID:69087532)	The role and limits of strategic framing for promoting sustainable consumption and policy	EXCLUDE on intervention/policy	none
Figueiredo (2021) (ID:69102122)	Campus decarbonization: Studentsâ€™ perceptions for reducing meat consumption in a Portuguese university	EXCLUDE on intervention/policy	none
Filimonau (2018) (ID:69087539)	The determinants of more responsible restaurant food choice in Poland	EXCLUDE on intervention/policy	none
Firdaus (2019) (ID:69085832)	Does climate change only affect food availability? What else matters?	EXCLUDE on intervention/policy	none
Fischer (1994) (ID:69085833)	Climate change and world food supply, demand and trade: Who benefits, who loses?	EXCLUDE on intervention/policy	none
Flavell (2016) (ID:69102188)	Greener revolutions for all	EXCLUDE on intervention/policy	none
Floress (2022) (ID:69087544)	Habitual food, energy, and water consumption behaviors among adults in the United States: Comparing models of values, norms, and identity	EXCLUDE on intervention/policy	none
Fogacci (2021) (ID:69102206)	Diets, foods and food componentsâ€™ effect on dyslipidemia	EXCLUDE on intervention/policy	none
Fonta (2011) (ID:69085844)	Climate Change, Food Security and Agricultural Productivity in Africa: Issues and policy directions	EXCLUDE on intervention/policy	none
Ford (2009) (ID:69085846)	Vulnerability of Inuit food systems to food insecurity as a consequence of climate change: a case study from Igloolik, Nunavut	EXCLUDE on intervention/policy	none
Formoso (2020) (ID:69087554)	An Italian Innovative Small Scale Approach to Promote the Conscious Consumption of Healthy Food	EXCLUDE on intervention/policy	none
Foti (2019) (ID:69102259)	Consumer purchasing behaviour for â€œbiodiversity friendlyâ€ vegetable products: Increasing importance of informal relationships	EXCLUDE on intervention/policy	none
Foti (2021) (ID:69102260)	Relationships, sustainability and agri food purchasing behaviour in farmer markets in Italy	EXCLUDE on intervention/policy	none
Frankova (2017) (ID:69087565)	Introduction: Key Concepts, Debates and Approaches in Analysing the Sustainability of Agri Food Systems	EXCLUDE on intervention/policy	none
Fraser (2016) (ID:69085852)	Biotechnology or organic? Extensive or intensive? Global or local? A critical review of potential pathways to resolve the global food crisis	EXCLUDE on intervention/policy	none
Frayne (2012) (ID:69085855)	Climate change, assets and food security in Southern African cities	EXCLUDE on intervention/policy	none
Frehner (2020) (ID:69102302)	Methodological choices drive differences in environmentally friendly dietary solutions	EXCLUDE on intervention/policy	none
Fresco (2009) (ID:69102313)	Challenges for food system adaptation today and tomorrow	EXCLUDE on intervention/policy	none
Freudenberg (2020) (ID:69102317)	A call for a national agenda for a healthy, equitable, and sustainable food system	EXCLUDE on intervention/policy	none
Friel (2010) (ID:69084288)	Climate change, food insecurity and chronic diseases: sustainable and healthy policy opportunities for Australia	EXCLUDE on intervention/policy	none
Friel (2013) (ID:69085857)	Integrating climate change and health into food policy: An analysis of how climate change can affect food prices and population health	EXCLUDE on intervention/policy	none
Fritsche (2012) (ID:69102332)	Sustainable food policies for the EU27: Results from the EUPOPP project	EXCLUDE on intervention/policy	none
From Words to Deeds:... (Stojanova) (ID:69089172)	From Words to Deeds: How Do Knowledge, Effectiveness, and Personal Relevance Link Environmental Concern and Buying Behavior?	EXCLUDE on intervention/policy	none
Fujimori (2018) (ID:69085860)	Inclusive climate change mitigation and food security policy under 1.5 C climate goal	EXCLUDE on intervention/policy	none
Fuster (2017) (ID:69102381)	Changing Our Dietary Habits: Empathizing With Sisyphus	EXCLUDE on intervention/policy	none
Gabriel (2018) (ID:69097376)	The role of the Japanese traditional diet in healthy and sustainable dietary patterns around the world	EXCLUDE on intervention/policy	none
Galeana PizaÃ±a (2018) (ID:69097412)	Assessing food security and environmental protection in Mexico with a GIS based Food Environmental Efficiency index	EXCLUDE on intervention/policy	none
Galli (2020) (ID:69097424)	Sustainable food transition in Portugal: Assessing the Footprint of dietary choices and gaps in national and local food policies	EXCLUDE on intervention/policy	none
GarcÃ­a GonzÃ¡lez (2020) (ID:69097475)	Food sustainability knowledge and attitudes in the Spanish adult population: A cross sectional study	EXCLUDE on intervention/policy	none
Gardner (2013) (ID:69085870)	Global food futures: feeding the world in 2050	EXCLUDE on intervention/policy	none
Gardner (2013) (ID:69097486)	Australia's dietary guidelines and the environmental impact of food "from paddock to plate"	EXCLUDE on intervention/policy	none
Garnett (2007) (ID:69085873)	Food refrigeration: What is the contribution to greenhouse gas emissions and how might emissions be reduced	EXCLUDE on intervention/policy	none
Garnett (2017) (ID:69085876)	Livestock and climate change	EXCLUDE on intervention/policy	none
Gatonye (2020) (ID:69085878)	Climate resilient aquaculture. Policy Brief. FOCUS: climate change and consequences on food security	EXCLUDE on intervention/policy	none
Gatta (2021) (ID:69087627)	E Groceries: A Channel Choice Analysis in Shanghai	EXCLUDE on intervention/policy	none
Gerald (2010) (ID:69085881)	security, farming, and climate change to 2050: scenarios, results, policy options. Research reports, Gerald, C., Nelson, et al., International Food Policy	EXCLUDE on intervention/policy	none
Gerbens Leenes (2017) (ID:69097571)	Dietary Transition: Longterm Trends, Animal Versus Plant Energy Intake, and Sustainability Issues	EXCLUDE on intervention/policy	none
Ghosh (2008) (ID:69084999)	Local Food Production in Home Gardens: Measuring On Site Sustainability Potential of Residential Development	EXCLUDE on intervention/policy	none
Gilliland (2015) (ID:69097641)	Using a smartphone application to promote healthy dietary behaviours and local food consumption	EXCLUDE on intervention/policy	none
Girod (2009) (ID:69097652)	GHG reduction potential of changes in consumption patterns and higher quality levels: Evidence from Swiss household consumption survey	EXCLUDE on intervention/policy	none
Girod (2013) (ID:69097653)	Global climate targets and future consumption level: An evaluation of the required GHG intensity	EXCLUDE on intervention/policy	none
Girod (2014) (ID:69097654)	Climate policy through changing consumption choices: Options and obstacles for reducing greenhouse gas emissions	EXCLUDE on intervention/policy	none
Gisslevik (2018) (ID:69097660)	Home economics teachers' perceptions of facilitating and inhibiting factors when teaching sustainable food consumption	EXCLUDE on intervention/policy	none
Gitz (2016) (ID:69085896)	Climate change and food security: risks and responses	EXCLUDE on intervention/policy	none
Gjerris (2016) (ID:69097669)	What to Buy? On the Complexity of Being a Critical Consumer	EXCLUDE on intervention/policy	none
Glover (2020) (ID:69097684)	Youth and Food Systems Transformation	EXCLUDE on intervention/policy	none
Godfray (2010) (ID:69085898)	Food security: the challenge of feeding 9 billion people	EXCLUDE on intervention/policy	none
Godfray (2010) (ID:69085899)	The future of the global food system	EXCLUDE on intervention/policy	none
Godfray (2014) (ID:69085900)	Food security and sustainable intensification	EXCLUDE on intervention/policy	none
Godfray (2018) (ID:69087658)	Meat consumption, health, and the environment	EXCLUDE on intervention/policy	none
Godrich (2020) (ID:69087660)	Australian Consumer Perceptions of Regionally Grown Fruits and Vegetables: Importance, Enablers, and Barriers	EXCLUDE on intervention/policy	none
Goggins (2016) (ID:69097710)	Beyond calorie counting: Assessing the sustainability of food provided for public consumption	EXCLUDE on intervention/policy	none
Golden (2016) (ID:69085903)	Ecosystem services and food security: assessing inequality at community, household and individual scales	EXCLUDE on intervention/policy	none
Golob (2018) (ID:69097743)	The role of environmentally conscious purchase behaviour and green scepticism in organic food consumption	EXCLUDE on intervention/policy	none
Gomez Luciano (2019) (ID:69085010)	Towards Food Security of Alternative Dietary Proteins: A Comparison between Spain and the Dominican Republic	EXCLUDE on intervention/policy	none
GonÃ§alves (2021) (ID:69097766)	Nudging consumers toward healthier food choices: A field study on the effect of social norms	EXCLUDE on intervention/policy	none
Gondhalekar (2017) (ID:69085911)	Nexus city: operationalizing the urban water energy food nexus for climate change adaptation in Munich, Germany	EXCLUDE on intervention/policy	none
Gonera (2021) (ID:69097772)	Moving consumers along the innovation adoption curve: A new approach to accelerate the shift toward a more sustainable diet	EXCLUDE on intervention/policy	none
Gong (2020) (ID:69097773)	Unprocessed red meat and processed meat consumption	EXCLUDE on intervention/policy	none
Gonzalez (2011) (ID:69085913)	Climate change, food security, and agrobiodiversity: Toward a just, resilient, and sustainable food system	EXCLUDE on intervention/policy	none
Gorgitano (2014) (ID:69097824)	Sustainable food consumption: Concept and policies	EXCLUDE on intervention/policy	none
GÃ¶ssling (2011) (ID:69085917)	Food management in tourism: Reducing tourism's carbon 'foodprint'	EXCLUDE on intervention/policy	none
Govaerts (2022) (ID:69097858)	Exploration of seaweed consumption in Norway using the norm activation model: The moderator role of food innovativeness	EXCLUDE on intervention/policy	none
Grafton (2015) (ID:69085919)	Towards food security by 2050	EXCLUDE on intervention/policy	none
Grebitus (2020) (ID:69097899)	Sustainable bottled water: How nudging and Internet Search affect consumersâ€™ choices	EXCLUDE on intervention/policy	none
Green (2007) (ID:69085017)	Transformations in Food Consumption and Production Systems: The Case of the Frozen Pea	EXCLUDE on intervention/policy	Technology
Green (2013) (ID:69097910)	Australia's dietary guidelines and the environmental impact of food "from paddock to plate"	EXCLUDE on intervention/policy	none
Green (2018) (ID:69097918)	Greenhouse gas emissions and water footprints of typical dietary patterns in India	EXCLUDE on intervention/policy	none
Gregory (2005) (ID:69085922)	Climate change and food security	EXCLUDE on intervention/policy	none
Gregory (2016) (ID:69085921)	Agroecological and social characteristics of New York city community gardens: contributions to urban food security, ecosystem services, and environmental education	EXCLUDE on intervention/policy	none
Grout (2022) (ID:69085930)	Potential effect of real world junk food and sugar sweetened beverage taxes on population health, health system costs and greenhouse gas emissions in New	EXCLUDE on intervention/policy	Compliation on taxes implemented on the health side
GuinÃ© (2021) (ID:69098023)	Environmental issues as drivers for food choice: study from a multinational framework	EXCLUDE on intervention/policy	none
Gumucio (2015) (ID:69085932)	Influencing gender inclusive climate change policies in Latin America	EXCLUDE on intervention/policy	none
Gussow (2006) (ID:69098064)	Reflections on nutritional health and the environment: The journey to sustainability	EXCLUDE on intervention/policy	none
Gustafson (2019) (ID:69098066)	Growing Progress in the Evolving Science, Business, and Policy of Sustainable Nutrition	EXCLUDE on intervention/policy	none
GutiÃ©rrez (2012) (ID:69098073)	Eco label conveys reliable information on fish stock health to seafood consumers	EXCLUDE on intervention/policy	none
Hachigonta (2013) (ID:69085938)	Southern African Agriculture and Climate Change: A Comprehensive Analysis. IFPRI Research Monograph. Washington: International Food Policy	EXCLUDE on intervention/policy	none
Haertel (2014) (ID:69085940)	Sustainability, energy policy, climatic change, world food supply. Political and legal challenges of the 21th century	EXCLUDE on intervention/policy	none
Hahnel (2015) (ID:80404326)	The power of putting a label on it: green labels weigh heavier than contradicting product information for consumers' purchase decisions and post purchase behavior	EXCLUDE on intervention/policy	none
Hall (2002) (ID:69085028)	Adoption and Diffusion of Sustainable Food Technology and Policy	EXCLUDE on intervention/policy	none
HallstrÃ¶m (2019) (ID:69098154)	Combined climate and nutritional performance of seafoods	EXCLUDE on intervention/policy	none
Halpern (2019) (ID:69085945)	Opinion: putting all foods on the same table: achieving sustainable food systems requires full accounting	EXCLUDE on intervention/policy	none
Halpern (2019) (ID:69098158)	Putting all foods on the same table: Achieving sustainable food systems requires full accounting	EXCLUDE on intervention/policy	none
Hansmann (2020) (ID:69098223)	Increasing organic food consumption: An integrating model of drivers and barriers	EXCLUDE on intervention/policy	none
Hanson (2010) (ID:69098225)	Editorial: Stepping back; Moving forward	EXCLUDE on intervention/policy	none
Harmon (2007) (ID:69098255)	Position of the American Dietetic Association: food and nutrition professionals can implement practices to conserve natural resources and support ecological sustainability	EXCLUDE on intervention/policy	none
Harrer (2021) (ID:69087769)	Low Carbon Diet: Integrating Gastronomy Service Emissions into the Carbon Management of the University of Graz	EXCLUDE on intervention/policy	none
Harvey (2014) (ID:69085958)	The food energy climate change trilemma: Toward a socio economic analysis	EXCLUDE on intervention/policy	none
Hasegawa (2014) (ID:69085963)	Climate change impact and adaptation assessment on food consumption utilizing a new scenario framework	EXCLUDE on intervention/policy	none
Haupt (2016) (ID:69098315)	An approach to integrate carbon footprint and nutritional aspects for a sustainable food consumption	EXCLUDE on intervention/policy	none
He (2021) (ID:69098357)	Shifts towards healthy diets in the US can reduce environmental impacts but would be unaffordable for poorer minorities	EXCLUDE on intervention/policy	none
Heal (2000) (ID:69085969)	Valuing ecosystem services	EXCLUDE on intervention/policy	none
Heerwagen (2014) (ID:69098380)	Can increased organic consumption mitigate climate changes?	EXCLUDE on intervention/policy	none
Hege (2021) (ID:69098382)	Integration of a Sustainable Food Systems Curriculum in Nutrition and Dietetics Education: Assessment from the First Year of Implementation	EXCLUDE on intervention/policy	none
Heidecke (2018) (ID:69085973)	International Conference on Agricultural GHG Emissions and Food Security Connecting research to policy and practice September 10 13, 2018: Berlin, Germany	EXCLUDE on intervention/policy	none
Heidecke (2021) (ID:69085974)	Editorial: Increasing the Ambition of Climate Change Mitigation in Agriculture Whilst Meeting the Sustainable Development Goals (SDGs) and Food Policy Aims	EXCLUDE on intervention/policy	none
Heidecke (2021) (ID:69085975)	Increasing the Ambition of Climate Change Mitigation in Agriculture Whilst Meeting the Sustainable Development Goals (SDGs) and Food Policy Aims	EXCLUDE on intervention/policy	none
Heller (2018) (ID:69098402)	Greenhouse gas emissions and energy use associated with production of individual self selected US diets	EXCLUDE on intervention/policy	none
Heller (2020) (ID:69098401)	Environmental analyses to inform transitions to sustainable diets in developing countries: case studies for Vietnam and Kenya	EXCLUDE on intervention/policy	none
Hellwig (2020) (ID:69098404)	Fungi burger from stale bread? a case study on perceptions of a novel protein rich food product made from an edible fungus	EXCLUDE on intervention/policy	none
Henchion (2018) (ID:69098421)	Facilitators and barriers for foods containing meat coproducts	EXCLUDE on intervention/policy	none
Henderson (2021) (ID:69085044)	Policy strategies and challenges for climate change mitigation in the Agriculture, Forestry and Other Land Use (AFOLU) sector	EXCLUDE on intervention/policy	none
Henkel (2020) (ID:69098433)	How to nudge pro environmental behaviour: An experimental study	EXCLUDE on intervention/policy	Not food related
Herrero (2013) (ID:69085983)	Livestock and global change: emerging issues for sustainable food systems	EXCLUDE on intervention/policy	none
Herrewijn (2021) (ID:69098474)	VR outreach and meat reduction advocacy: The role of presence, empathic concern and speciesism in predicting meat reduction intentions	EXCLUDE on intervention/policy	none
Hertel (2016) (ID:69085985)	Food security under climate change	EXCLUDE on intervention/policy	none
Hertel (2016) (ID:69098479)	Attaining food and environmental security in an era of globalization	EXCLUDE on intervention/policy	none
Hess (2016) (ID:69085986)	The impact of changing food choices on the blue water scarcity footprint and greenhouse gas emissions of the British diet: the example of potato, pasta and rice	EXCLUDE on intervention/policy	none
Heyl (2022) (ID:69098500)	Barriers and methodology in transitioning to sustainability: Analysing web news comments concerning animal based diets	EXCLUDE on intervention/policy	none
Hidayatullah (2019) (ID:69087806)	Carbon footprint of pesantren: the role of pesantren manager determining the food consumption	EXCLUDE on intervention/policy	none
Hoek (2021) (ID:69098583)	â€œTowards environmentally sustainable food systems: decision making factors in sustainable food production and consumptionâ€	EXCLUDE on intervention/policy	none
Hoff (2020) (ID:69098593)	A question based method to calculate the human appropriation of land for food (Half) index	EXCLUDE on intervention/policy	none
HÃ¶glund (2020) (ID:69098600)	What Shall We Eat? An Ethical Framework for Well Grounded Food Choices	EXCLUDE on intervention/policy	none
Holdsworth (2010) (ID:69098608)	Sustainability should be integral to nutrition and dietetics	EXCLUDE on intervention/policy	none
Hornibrook (2015) (ID:80404329)	Sustainable Development and the Consumer: Exploring the Role of Carbon Labelling in Retail Supply Chains	EXCLUDE on intervention/policy	none
Horton (2017) (ID:69098676)	We need radical change in how we produce and consume food	EXCLUDE on intervention/policy	none
Hsu (2021) (ID:69098716)	Cross cultural comparison of sustainable agro food consumption from consumersâ€™ perspectives: Cases from taiwan and france	EXCLUDE on intervention/policy	none
Huseinovic (2017) (ID:69098780)	Does diet intervention in line with nutrition recommendations affect dietary carbon footprint? Results from a weight loss trial among lactating women	EXCLUDE on intervention/policy	none
Hussey (2012) (ID:69086015)	Climate change and the policy integration dividend: an open source policy dashboard to enhance energy, water and food policy coordination	EXCLUDE on intervention/policy	none
Hyldelund (2020) (ID:69098825)	Convenience may increase vegetable intake among young consumers	EXCLUDE on intervention/policy	none
Hynes (2016) (ID:69098826)	I do it, but don't tell anyone! Personal values, personal and social norms: Can social media play a role in changing pro environmental behaviours?	EXCLUDE on intervention/policy	none
Ignaciuk (2006) (ID:69086020)	Competition between biomass and food production in the presence of energy policies: a partial equilibrium analysis	EXCLUDE on intervention/policy	none
Ingenbleek (2015) (ID:69098871)	Price strategies for sustainable food products	EXCLUDE on intervention/policy	none
Ingram (2008) (ID:69086021)	Climate change and variability and extreme events adaptation: what are the challenges for agriculture research in assisting climate change/food security	EXCLUDE on intervention/policy	none
Ingram (2008) (ID:69086023)	The role of agronomic research in climate change and food security policy	EXCLUDE on intervention/policy	none
Ingram (2012) (ID:69086022)	Food security and global environmental change	EXCLUDE on intervention/policy	none
Institute (2010) (ID:69086025)	Food Security, Farming, and Climate Change to 2050: Scenarios, Results, Policy Options	EXCLUDE on intervention/policy	none
Iriondo Dehond (2018) (ID:69098890)	Food byproducts as sustainable ingredients for innovative and healthy dairy foods	EXCLUDE on intervention/policy	none
Irz (2016) (ID:69098895)	Welfare and sustainability effects of dietary recommendations	EXCLUDE on intervention/policy	none
J (2017) (ID:69086030)	, the question that needs to be addressed is where all that import will come from. Keywords: land use change; climate change; feed barley; meat consumption; food	EXCLUDE on intervention/policy	none
Jacquet (2010) (ID:69098972)	Conserving wild fish in a sea of market based efforts	EXCLUDE on intervention/policy	none
Jaeger Erben (2014) (ID:69098977)	A practice theory approach to sustainable consumption	EXCLUDE on intervention/policy	none
Jalloh (2013) (ID:69086033)	West African Agriculture and Climate Change: A Comprehensive Analysis. International Food Policy Research Institute Washington, DC	EXCLUDE on intervention/policy	none
Jalloh (2013) (ID:69086034)	West African Agriculture and Climate Change: A Comprehensive Analysis. IFPRI Research Monograph. Washington: International Food Policy Research	EXCLUDE on intervention/policy	Full text available online: https://ebrary.ifpri.org/utils/getfile/collection/p15738coll2/id/127444/filename/127655.pdf
James (2018) (ID:69099001)	Inter sectoral action to support healthy and environmentally sustainable food behaviours: A study of sectoral knowledge, governance and implementation opportunities	EXCLUDE on intervention/policy	none
Jia (2021) (ID:69087941)	Local Food Campaign in a Globalization Context: A Systematic Review	EXCLUDE on intervention/policy	none
Jiang (2020) (ID:69099091)	Strategies for sustainable substitution of livestock meat	EXCLUDE on intervention/policy	Technology e.g. cultured meat
Jinapala (2010) (ID:69086042)	National Conference on Water, Food Security, and Climate Change in Sri Lanka, BMICH, Colombo, June 9 11, 2009. Volume 3. Policies, institutions, and data	EXCLUDE on intervention/policy	none
Jones (2002) (ID:69099168)	An environmental assessment of food supply chains: A case study on dessert apples	EXCLUDE on intervention/policy	none
Jones (2011) (ID:69099183)	Shopping for tomorrow: Promoting sustainable consumption within food stores	EXCLUDE on intervention/policy	none
Kaczorowska (2021) (ID:69087982)	Certification Labels in Shaping Perception of Food Quality Insights from Polish and Belgian Urban Consumers	EXCLUDE on intervention/policy	none
Kaddoura (2017) (ID:69086050)	Review of water energy food Nexus tools to improve the Nexus modelling approach for integrated policy making	EXCLUDE on intervention/policy	none
Kalbar (2018) (ID:69099304)	Environmental impact of urban consumption patterns: Drivers and focus points	EXCLUDE on intervention/policy	none
Kangalawe (2012) (ID:69086056)	Food security and health in the southern highlands of Tanzania: A multidisciplinary approach to evaluate the impact of climate change and other stress factors	EXCLUDE on intervention/policy	none
Kapuge (2016) (ID:69088006)	Determinants of organic food buying behavior: special reference to organic food purchase intention of Sri Lankan customers	EXCLUDE on intervention/policy	none
Karabulut (2016) (ID:69086059)	Mapping water provisioning services to support the ecosystemâ€“waterâ€“foodâ€“energy nexus in the Danube river basin	EXCLUDE on intervention/policy	none
Karbo (2015) (ID:69086063)	and sharing science policy for action building resilience to climate change: Experiences of climate change, agriculture and food security platform, Ghana	EXCLUDE on intervention/policy	none
Karbo (2019) (ID:69086062)	National stakeholders' workshop of the Ghana national science policy dialogue platform on climate change, agriculture and food security: Review of activities and	EXCLUDE on intervention/policy	none
Karnad (2021) (ID:69099378)	Rethinking sustainability: From seafood consumption to seafood commons	EXCLUDE on intervention/policy	none
Karner (2017) (ID:69099380)	FOODLINKS: Building communities of practice for learning on sustainable food consumption and production	EXCLUDE on intervention/policy	none
Kelly (2021) (ID:69099470)	Practice Based Evidence Supporting Healthy Eating and Active Living Policy and Environmental Changes	EXCLUDE on intervention/policy	none
Kemenczei (2016) (ID:69099480)	Insects as â€œnewâ€ foods	EXCLUDE on intervention/policy	Technology
Kern (2021) (ID:69099507)	Reducing global greenhouse gas emissions to meet climate targets A comprehensive quantification and reasonable options	EXCLUDE on intervention/policy	none
Kerslake (2022) (ID:69099513)	What's your beef with meat substitutes? Exploring barriers and facilitators for meat substitutes in omnivores, vegetarians, and vegans	EXCLUDE on intervention/policy	none
Kevany (2018) (ID:69099522)	Shifting Food Systems: Increasing Well Being Through Plant Based Approaches	EXCLUDE on intervention/policy	none
Khara (2021) (ID:69099547)	The Evolution of Urban Australian Meat Eating Practices	EXCLUDE on intervention/policy	none
Kilian (2021) (ID:69099564)	Food and sustainability at university restaurants: analysis of water footprint and consumer opinion	EXCLUDE on intervention/policy	none
Kim (2009) (ID:69086085)	Measurement and communication of greenhouse gas emissions from US food consumption via carbon calculators	EXCLUDE on intervention/policy	none
Kiminami (2009) (ID:69085094)	Food Security and Sustainability Policy in Asia	EXCLUDE on intervention/policy	none
King (2010) (ID:69085096)	Theme Overview: Local Food Perceptions, Prospects, and Policies	EXCLUDE on intervention/policy	none
Kissinger (2011) (ID:69086091)	Production in the REDD+ Context. CCAFS (Climate Change, Agriculture and Food Security) Policy Brief 3, CGIAR Research Program on Climate Change	EXCLUDE on intervention/policy	none
Kleiman (2009) (ID:69099666)	Local food and the problem of public authority	EXCLUDE on intervention/policy	none
Klein (2016) (ID:69099667)	Climate friendly food choices regarding fruit and vegetables: How German consumers perceive their competency and what supporting measures they would prefer	EXCLUDE on intervention/policy	none
Koenig Lewis (2022) (ID:69099737)	Cakes in plastic: A study of implicit associations of compostable bio based versus plastic food packaging	EXCLUDE on intervention/policy	none
Kohli (2006) (ID:69099743)	Letter from Glasgow [2]	EXCLUDE on intervention/policy	none
Kopetz (2013) (ID:69099788)	Renewable resources: Build a biomass energy market	EXCLUDE on intervention/policy	none
Kornher (2019) (ID:69099794)	Disgusting or innovative consumer willingness to pay for insect based burger patties in Germany	EXCLUDE on intervention/policy	none
Kovacs (2011) (ID:69085108)	Transition towards Sustainable Food Consumption and Production in a Resource Constrained World: Reflections on the Foresight Stakeholder Conference, 4 5 May 2011, Budapest, Hungary	EXCLUDE on intervention/policy	none
Kramer (1999) (ID:69086106)	Greenhouse gas emissions related to Dutch food consumption Energy Policy. 27 (4): 203 216	EXCLUDE on intervention/policy	none
Kremen (2020) (ID:69086109)	Ecological intensification and diversification approaches to maintain biodiversity, ecosystem services and food production in a changing world	EXCLUDE on intervention/policy	none
Kroese (2016) (ID:80404333)	Nudging healthy food choices: a field experiment at the train station	EXCLUDE on intervention/policy	none
Krogstrup (2019) (ID:69085111)	Macroeconomic and Financial Policies for Climate Change Mitigation: A Review of the Literature	EXCLUDE on intervention/policy	Food only mentioned in connection to one paper and that one is focused on the agri-food sector. checked the individual paper
Krogstrup (2019) (ID:80455649)	Macroeconomic and Financial Policies for Climate Change Mitigation: A Review of the Literature	EXCLUDE on intervention/policy	none
Kumar (2019) (ID:69099923)	Science inspired sustainable behavior	EXCLUDE on intervention/policy	none
Kusch Brandt (2020) (ID:69099966)	Towards more sustainable food systemsâ€”14 lessons learned	EXCLUDE on intervention/policy	none
Kushwah (2019) (ID:69099970)	Understanding consumer resistance to the consumption of organic food. A study of ethical consumption, purchasing, and choice behaviour	EXCLUDE on intervention/policy	none
LÃ¤derach (2021) (ID:69094145)	Food systems for peace and security in a climate crisis	EXCLUDE on intervention/policy	none
Laestadius (2013) (ID:69094147)	Meat consumption and climate change: The role of non governmental organizations	EXCLUDE on intervention/policy	none
Laeticia (2012) (ID:69086117)	Analysis of gender barriers in the design and implementation of climate change related policy for agriculture and food security in Burkina Faso	EXCLUDE on intervention/policy	none
Lajoie O'Malley (2020) (ID:69086118)	The future (s) of digital agriculture and sustainable food systems: An analysis of high level policy documents	EXCLUDE on intervention/policy	none
Lakerveld (2018) (ID:69094161)	Improving cardiometabolic health through nudging dietary behaviours and physical activity in low SES adults: Design of the Supreme Nudge project	EXCLUDE on intervention/policy	none
Lammers (2019) (ID:69094185)	Acceptance of insects as food in Germany: Is it about sensation seeking, sustainability consciousness, or food disgust?	EXCLUDE on intervention/policy	none
Lang (2005) (ID:69086132)	Food control or food democracy? Re engaging nutrition with society and the environment	EXCLUDE on intervention/policy	none
Lang (2013) (ID:69086133)	Conclusionâ€“big choices about the food system	EXCLUDE on intervention/policy	none
Lang (2019) (ID:69094210)	Food as spectacle	EXCLUDE on intervention/policy	none
Lavelle (2015) (ID:69088161)	Different shades of green? Unpacking habitual and occasional pro environmental behavior	EXCLUDE on intervention/policy	none
Lawo (2021) (ID:69094289)	From Farms to Fridges: A Consumer Oriented Design Approach to Sustainable Food Traceability	EXCLUDE on intervention/policy	Technology
Lazzarini (2017) (ID:69094307)	Our own country is best: Factors influencing consumersâ€™ sustainability perceptions of plant based foods	EXCLUDE on intervention/policy	none
Lea (2006) (ID:69094331)	Public views of the benefits and barriers to the consumption of a plant based diet	EXCLUDE on intervention/policy	none
Lee (2009) (ID:69086145)	The impact of climate change on global food supply and demand, food prices, and land use	EXCLUDE on intervention/policy	none
Lee (2017) (ID:69094366)	Modelling local food policy and greenhouse gas emission due to transportation	EXCLUDE on intervention/policy	none
Leenaert (2012) (ID:69088185)	Meat moderation as a challenge for government and civil society: the Thursday Veggie Day campaign in Ghent, Belgium	EXCLUDE on intervention/policy	none
Leivas (2020) (ID:69094448)	Environmental assessment of food and beverage under a NEXUS Water Energy Climate approach: Application to the spirit drinks	EXCLUDE on intervention/policy	none
Lemken (2017) (ID:69094459)	The value of environmental and health claims on new legume products: A non hypothetical online auction	EXCLUDE on intervention/policy	Technology
Lenzen (2018) (ID:69086149)	The carbon footprint of global tourism	EXCLUDE on intervention/policy	none
Li (2021) (ID:69094546)	Consumer innovativeness and organic food adoption: The mediation effects of consumer knowledge and attitudes	EXCLUDE on intervention/policy	none
Li (2022) (ID:69094561)	Did the COVID 19 lockdown affect consumersâ€™ sustainable behaviour in food purchasing and consumption in China?	EXCLUDE on intervention/policy	none
Lindgren (2018) (ID:69086156)	Sustainable food systemsâ€”a health perspective	EXCLUDE on intervention/policy	none
Liobikiene (2017) (ID:69088245)	Environmentally friendly behaviour and green purchase in Austria and Lithuania	EXCLUDE on intervention/policy	none
Lipan (2021) (ID:69094690)	â€œHydroSOStainableâ€ Concept: How Does Information Influence Consumer Expectations towards Roasted Almonds?	EXCLUDE on intervention/policy	none
Liu (2016) (ID:69094749)	Evidence for a Historic Change Occurring in China	EXCLUDE on intervention/policy	none
Liu (2021) (ID:69094707)	Similarity Effect and Purchase Behavior of Organic Food Under the Mediating Role of Perceived Values in the Context of COVID 19	EXCLUDE on intervention/policy	none
Lloro Bidart (2017) (ID:69094772)	Neoliberal and disciplinary environmentality and â€˜sustainable seafoodâ€™ consumption: storying environmentally responsible action	EXCLUDE on intervention/policy	none
Lobell (2008) (ID:69086160)	food security and the environment policy brief. Prioritising climate change adaptation needs for food Security to 2030, Program on Food Security and the	EXCLUDE on intervention/policy	none
Lobell (2008) (ID:69086161)	Prioritizing Climate Change Adaptation Needs for Food Security in 2030. Program on Food Security and the Environment. Policy Brief	EXCLUDE on intervention/policy	none
Loboguerrero (2019) (ID:69086166)	Food and earth systems: priorities for climate change adaptation and mitigation for agriculture and food systems	EXCLUDE on intervention/policy	none
Loeb (2019) (ID:69094786)	Companies agree to sustainable food policies	EXCLUDE on intervention/policy	none
Lopez (2015) (ID:69086168)	Food miles, carbon footprint and global value chains for Spanish agriculture: assessing the impact of a carbon border tax	EXCLUDE on intervention/policy	none
Lopez (2020) (ID:69094831)	How a transformation towards sustainable community catering can succeed	EXCLUDE on intervention/policy	none
Lotzeâ€Campen (2014) (ID:69086170)	Impacts of increased bioenergy demand on global food markets: an AgMIP economic model intercomparison	EXCLUDE on intervention/policy	none
Low (2015) (ID:69094860)	Trends in U.S. local and regional food systems	EXCLUDE on intervention/policy	none
Lu (2015) (ID:69094880)	Policy: Five priorities for the un Sustainable Development Goals	EXCLUDE on intervention/policy	none
Lucas (2019) (ID:69094892)	The 21st century great food transformation	EXCLUDE on intervention/policy	none
Lucas (2021) (ID:69094891)	The environmental impact of the consumption of fishery and aquaculture products in France	EXCLUDE on intervention/policy	none
Lugo Morin (2022) (ID:69086175)	Innovate or Perish: Food Policy Design in an Indigenous Context in a Post Pandemic and Climate Adaptation Era	EXCLUDE on intervention/policy	none
Lymbery (2018) (ID:69094950)	Governments should unite to curb meat consumption	EXCLUDE on intervention/policy	none
Ma (2018) (ID:69094962)	Nutrient flow and management in the food chain in China	EXCLUDE on intervention/policy	none
Macdiarmid (2013) (ID:69086181)	Is a healthy diet an environmentally sustainable diet?	EXCLUDE on intervention/policy	none
Macdiarmid (2014) (ID:69094976)	Seasonality and dietary requirements: Will eating seasonal food contribute to health and environmental sustainability?	EXCLUDE on intervention/policy	none
MacDiarmid (2019) (ID:69094980)	Nutrition from a climate change perspective	EXCLUDE on intervention/policy	none
Machovina (2014) (ID:69094987)	Livestock: Limit red meat consumption	EXCLUDE on intervention/policy	none
Magadza (1994) (ID:69086186)	Climate change: some likely multiple impacts in Southern Africa	EXCLUDE on intervention/policy	none
Mainuddin (2011) (ID:69086192)	Adaptation to climate change for food security in the lower Mekong Basin	EXCLUDE on intervention/policy	none
Makhijani (2006) (ID:69086194)	Carbon Diet without Nukes in France: An Energy Technology and Policy Case Study on Simultaneous Reduction of Climate Change and Proliferation Risks	EXCLUDE on intervention/policy	none
Mancini (2017) (ID:69095124)	Which are the sustainable attributes affecting the real consumption behaviour? Consumer understanding and choices	EXCLUDE on intervention/policy	none
Mancini (2020) (ID:69095122)	To what extent are consumers' perception and acceptance of alternative meat production systems affected by information? The case of cultured meat	EXCLUDE on intervention/policy	none
Mann (2021) (ID:69095137)	Development of the university food environment assessment (Uni food) tool and process to benchmark the healthiness, equity, and environmental sustainability of university food environments	EXCLUDE on intervention/policy	none
Manyeruke (2013) (ID:69086197)	The effects of climate change and variability on food security in Zimbabwe: A socio economic and political analysis	EXCLUDE on intervention/policy	none
Marette (2014) (ID:69085170)	Economic Benefits from Promoting Linseed in the Diet of Dairy Cows for Reducing Methane Emissions and Improving Milk Quality	EXCLUDE on intervention/policy	Technology. linseeds in cow feed to reduce methane emissions
Marette (2021) (ID:69095176)	Sustainability and consumerwillingness to pay for legumes: A laboratory study with lentils	EXCLUDE on intervention/policy	Technology
Marrucci (2020) (ID:69086203)	Improving the carbon footprint of food and packaging waste management in a supermarket of the Italian retail sector	EXCLUDE on intervention/policy	none
Marshall (2021) (ID:69095218)	Building a Global Food Systems Typology: A New Tool for Reducing Complexity in Food Systems Analysis	EXCLUDE on intervention/policy	none
Martindale (2014) (ID:69095239)	Using consumer surveys to determine food sustainability	EXCLUDE on intervention/policy	none
Mason (2017) (ID:69095297)	Sustainable diets: How ecological nutrition can transform consumption and the food system	EXCLUDE on intervention/policy	none
Mason (2021) (ID:69095296)	The intrinsic relationship between food, health, and the environment	EXCLUDE on intervention/policy	none
Masset (2014) (ID:69095302)	Identifying sustainable foods: The relationship between environmental impact, nutritional quality, and prices of foods representative of the french diet	EXCLUDE on intervention/policy	none
Matacena (2016) (ID:69086209)	Linking alternative food networks and urban food policy: a step forward in the transition towards a sustainable and equitable food system	EXCLUDE on intervention/policy	none
Matacena (2021) (ID:69088390)	COVID 19 as an Opportunity for a Healthy Sustainable Food Transition. An Analysis of Dietary Transformations during the First Italian Lockdown	EXCLUDE on intervention/policy	none
Mattioni (2018) (ID:69084352)	Moving towards ecologically sustainable diets: Lessons from an Italian box delivery scheme	EXCLUDE on intervention/policy	none
Mbow (2017) (ID:69086214)	Special Report on climate change, desertification, land degradation, sustainable land management, food security, and greenhouse gas fluxes in terrestrial	EXCLUDE on intervention/policy	none
McCarthy (2016) (ID:69095384)	Innovations in the agro food system: Adoption of certified organic food and green food by Chinese consumers	EXCLUDE on intervention/policy	none
McCarthy (2020) (ID:69095382)	Completing the food waste management loop: Is there market potential for value added surplus products (VASP)?	EXCLUDE on intervention/policy	none
McFadden (2015) (ID:69086220)	Cognitive biases in the assimilation of scientific information on global warming and genetically modified food	EXCLUDE on intervention/policy	none
McManus (2013) (ID:69095451)	Australia's dietary guidelines and the environmental impact of food "from paddock to plate"	EXCLUDE on intervention/policy	none
McMichael (2013) (ID:69086228)	Globalization, climate change, and human health	EXCLUDE on intervention/policy	none
Meakin (2009) (ID:69086230)	Assessing the impacts of climate change on food security in the Canadian Arctic	EXCLUDE on intervention/policy	none
Mehrabi (2022) (ID:69095484)	The Role of Consumer Citizens and Connectedness to Nature in the Sustainable Transition to Agroecological Food Systems: The Mediation of Innovative Business Models and a Multi Level Perspective	EXCLUDE on intervention/policy	none
Mejia (2021) (ID:69088431)	Strategic Supply Chain Planning for Food Hubs in Central Colombia: An Approach for Sustainable Food Supply and Distribution	EXCLUDE on intervention/policy	none
MelÃ©ndez Ortiz (2009) (ID:69095505)	Preface	EXCLUDE on intervention/policy	none
MeloviÄ‡ (2020) (ID:69095515)	Food for thought: Identifying the influential factors that affect consumption of organic produce in today's youth	EXCLUDE on intervention/policy	none
Menozzi (2017) (ID:69095549)	Eating novel foods: An application of the Theory of Planned Behaviour to predict the consumption of an insect based product	EXCLUDE on intervention/policy	Insect technology
Menozzi (2017) (ID:69095550)	Explaining the intention to consume an insect based product: A cross cultural comparison	EXCLUDE on intervention/policy	none
Mercure (2019) (ID:69086233)	System complexity and policy integration challenges: the Brazilian energy water food nexus	EXCLUDE on intervention/policy	none
Mertens (2020) (ID:69088442)	Potential Impact of Meat Replacers on Nutrient Quality and Greenhouse Gas Emissions of Diets in Four European Countries	EXCLUDE on intervention/policy	Technology. Meat replacement
Mesinger (2020) (ID:69095576)	Consumer education as an important condition for increasing wild animal meat consumption in the context of promoting the idea of sustainable development in poland	EXCLUDE on intervention/policy	none
Meyer (2020) (ID:69095596)	Unprocessed red meat and processed meat consumption	EXCLUDE on intervention/policy	none
Meyer (2021) (ID:69095598)	Good attitudes are not good enough: An ethnographical approach to investigate attitude behavior inconsistencies in sustainable choice	EXCLUDE on intervention/policy	none
Miglietta (2015) (ID:69086237)	Mealworms for food: A water footprint perspective	EXCLUDE on intervention/policy	none
Mikkola (2009) (ID:69095652)	Shaping professional identity for sustainability. Evidence in Finnish public catering	EXCLUDE on intervention/policy	none
Miles (2017) (ID:69086238)	Triggering a positive research and policy feedback cycle to support a transition to agroecology and sustainable food systems	EXCLUDE on intervention/policy	none
Miller (2015) (ID:69095679)	Sustainable urban tourism: understanding and developing visitor pro environmental behaviours	EXCLUDE on intervention/policy	none
Millward (2010) (ID:69095703)	Plenary lecture 3 Food and the planet: Nutritional dilemmas of greenhouse gas emission reductions through reduced intakes of meat and dairy foods	EXCLUDE on intervention/policy	none
Minx (2008) (ID:69086243)	GHG emissions in the global supply chain of food products	EXCLUDE on intervention/policy	none
Mistura (2021) (ID:69095745)	An Italian case study for assessing nutrient intake through nutrition related mobile apps	EXCLUDE on intervention/policy	none
Moberg (2021) (ID:69095760)	Combined innovations in public policy, the private sector and culture can drive sustainability transitions in food systems	EXCLUDE on intervention/policy	none
Mohareb (2018) (ID:69095782)	Cities' Role in Mitigating United States Food System Greenhouse Gas Emissions	EXCLUDE on intervention/policy	none
Monsivais (2015) (ID:69086250)	Greater accordance with the Dietary Approaches to Stop Hypertension dietary pattern is associated with lower diet related greenhouse gas production but higher	EXCLUDE on intervention/policy	none
Moragues Faus (2015) (ID:69086255)	Reframing the foodscape: the emergent world of urban food policy	EXCLUDE on intervention/policy	none
Moschis (2020) (ID:69095917)	Toward achieving sustainable food consumption: Insights from the life course paradigm	EXCLUDE on intervention/policy	none
Mostafa (2016) (ID:80404338)	Egyptian consumers' willingness to pay for carbon labeled products: AÂ contingent valuation analysis of socio economic factors	EXCLUDE on intervention/policy	none
M zner (2013) (ID:69095952)	Designing lifestyle specific food policies based on nutritional requirements and ecological footprints	EXCLUDE on intervention/policy	none
Munang (2013) (ID:69086268)	Using ecosystem based adaptation actions to tackle food insecurity	EXCLUDE on intervention/policy	none
Mungai (2020) (ID:69086271)	Review of policies and frameworks on climate change, agriculture, food and nutrition security in Uganda	EXCLUDE on intervention/policy	none
Munksgaard (2001) (ID:69096001)	Changing consumption patterns and CO2 reduction	EXCLUDE on intervention/policy	none
Munro (2020) (ID:69096004)	Sustainable health equity: achieving a net zero UK	EXCLUDE on intervention/policy	none
Muresan (2021) (ID:69096018)	Consumersâ€™ attitude towards sustainable food consumption during the covid 19 pandemic in Romania	EXCLUDE on intervention/policy	none
Murillo (2016) (ID:69096019)	Modeling eating behaviors: The role of environment and positive food association learning via a Ratatouille effect	EXCLUDE on intervention/policy	none
Mushrooms: Coming soon... (2018) (ID:69102451)	Mushrooms: Coming soon to a burger near you	EXCLUDE on intervention/policy	none
Mustafa (2021) (ID:69088546)	Building a resilient and sustainable food system in a changing world & nbsp;A case for climate smart and nutrient dense crops	EXCLUDE on intervention/policy	none
My (2018) (ID:69085211)	What Is the Value of Sustainably Produced Rice? Consumer Evidence from Experimental Auctions in Vietnam	EXCLUDE on intervention/policy	none
Nagoda (2015) (ID:69086279)	New discourses but same old development approaches? Climate change adaptation policies, chronic food insecurity and development interventions in northwestern	EXCLUDE on intervention/policy	none
Nagoda (2017) (ID:69086281)	Participation and power in climate change adaptation policies: Vulnerability in food security programs in Nepal	EXCLUDE on intervention/policy	none
Naidoo (2020) (ID:69096087)	Reset Sustainable Development Goals for a pandemic world	EXCLUDE on intervention/policy	none
Naja (2018) (ID:69096093)	Environmental footprints of food consumption and dietary patterns among Lebanese adults: A cross sectional study	EXCLUDE on intervention/policy	none
Naja (2020) (ID:69096092)	Changes in Environmental Footprints Associated with Dietary Intake of Lebanese Adolescents Between the Years 1997 and 2009	EXCLUDE on intervention/policy	none
Nanney (2019) (ID:69096113)	A Group Randomized Intervention Trial Increases Participation in the School Breakfast Program in 16 Rural High Schools in Minnesota	EXCLUDE on intervention/policy	none
Nansai (2009) (ID:69085216)	Improving the Completeness of Product Carbon Footprints Using a Global Link Input Output Model: The Case of Japan	EXCLUDE on intervention/policy	none
Napang (2021) (ID:69086284)	Detrimental impact of Indonesian food estate policy: Conflict of norms, destruction of protected forest, and its implication to the climate change	EXCLUDE on intervention/policy	none
Naspetti (2021) (ID:69088556)	Consumer perception of sustainable practices in dairy production	EXCLUDE on intervention/policy	none
Nelson (1970) (ID:80455651)	Information and Consumer Behavior	EXCLUDE on intervention/policy	none
Nelson (2009) (ID:69086292)	Agriculture and Climate Change: An Agenda for Negotiation in Copenhagen: International Food Policy Research Institute	EXCLUDE on intervention/policy	none
Nelson (2010) (ID:69086299)	Food security, farming, and climate change to 2050: Scenarios, results, policy options. Washington, DC: International Food Policy Research Institute	EXCLUDE on intervention/policy	none
Nelson (2011) (ID:69086293)	Food security, farming and climate change to 2050: Scenarios, Results, Policy Options, IFPRI; van der Mensbrugghe, D., I	EXCLUDE on intervention/policy	none
Nemecek (2016) (ID:69096193)	Environmental impacts of food consumption and nutrition: where are we and what is next?	EXCLUDE on intervention/policy	none
Nepstad (2013) (ID:69086301)	More food, more forests, fewer emissions, better livelihoods: linking REDD+, sustainable supply chains and domestic policy in Brazil, Indonesia and Colombia	EXCLUDE on intervention/policy	none
Nesheim (2015) (ID:69096202)	Food systems: Healthy diet sustains the environment too	EXCLUDE on intervention/policy	none
Newell (2018) (ID:69086303)	Governing food and agriculture in a warming world	EXCLUDE on intervention/policy	none
Niles (2017) (ID:69086309)	Climate change and food systems: Assessing impacts and opportunities	EXCLUDE on intervention/policy	none
Nissan (2022) (ID:69096320)	Building climate sensitive nutrition programmes	EXCLUDE on intervention/policy	none
Nissinen (2015) (ID:69086310)	Combinations of policy instruments to decrease the climate impacts of housing, passenger transport and food in Finland	EXCLUDE on intervention/policy	none
Niva (2014) (ID:69085227)	Eating Sustainably? Practices and Background Factors of Ecological Food Consumption in Four Nordic Countries	EXCLUDE on intervention/policy	none
Niva (2021) (ID:69096325)	Towards more environmentally sustainable diets? Changes in the consumption of beef and plant and insect based protein products in consumer groups in Finland	EXCLUDE on intervention/policy	none
Nogueira (2020) (ID:69096343)	Sustainable perspective in public educational institutions restaurants: From foodstuffs purchase to meal offer	EXCLUDE on intervention/policy	none
Notarnicola (2017) (ID:69096379)	Environmental impacts of food consumption in Europe	EXCLUDE on intervention/policy	none
Nunes (2021) (ID:69096401)	Wild meat consumption in tropical forests spares a significant carbon footprint from the livestock production sector	EXCLUDE on intervention/policy	none
Nylen (2013) (ID:69096424)	Why federal dietary guidelines should acknowledge the food choice / Environment Nexus: Examining the recommendation to eat more seafood	EXCLUDE on intervention/policy	none
O'Keefe (2018) (ID:69096435)	Evidence, Not Evangelism, for Dietary Recommendations	EXCLUDE on intervention/policy	none
O'Neill (2001) (ID:69086322)	Population and climate change	EXCLUDE on intervention/policy	none
Obersteiner (2021) (ID:69096454)	Impact of optimized packaging on food waste prevention potential among consumers	EXCLUDE on intervention/policy	none
Ockerman (1998) (ID:69088617)	Reported reasons for meat avoidance	EXCLUDE on intervention/policy	none
Ogiemwonyi (2020) (ID:69096480)	Green product as a means of expressing green behaviour: A cross cultural empirical evidence from Malaysia and Nigeria	EXCLUDE on intervention/policy	none
Ogorevc (2020) (ID:69088623)	Social Feedback Loop in the Organic Food Purchase Decision Making Process	EXCLUDE on intervention/policy	none
Onwezen (2022) (ID:69096571)	Positive emotions explain increased intention to consume five types of alternative proteins	EXCLUDE on intervention/policy	none
Organisation (2002) (ID:69085239)	Towards sustainable household consumption? Trends and policies in OECD countries	EXCLUDE on intervention/policy	none
Ozturk (2015) (ID:69086339)	Sustainability in the food energy water nexus: Evidence from BRICS (Brazil, the Russian Federation, India, China, and South Africa) countries	EXCLUDE on intervention/policy	none
Pagliarino (2021) (ID:69096705)	Opportunities for and limits to cooperation between school and families in sustainable public food procurement	EXCLUDE on intervention/policy	none
Pairotti (2015) (ID:69086344)	Energy consumption and GHG emission of the Mediterranean diet: a systemic assessment using a hybrid LCA IO method	EXCLUDE on intervention/policy	none
Pais (2021) (ID:69096714)	Drivers of a new dietary transition towards a sustainable and healthy future	EXCLUDE on intervention/policy	none
Pambo (2016) (ID:69096740)	Consumers' salient beliefs regarding foods from edible insects in Kenya: A qualitative study using concepts from the theory of planned behaviour	EXCLUDE on intervention/policy	none
Pambo (2018) (ID:69085256)	Intentions to Consume Foods from Edible Insects and the Prospects for Transforming the Ubiquitous Biomass into Food	EXCLUDE on intervention/policy	Technology (insect foods)
Panebianco (2007) (ID:69096754)	The Merits and Pitfalls of Vegetarianism	EXCLUDE on intervention/policy	none
Panzone (2013) (ID:69088684)	The design of an environmental index of sustainable food consumption: A pilot study using supermarket data	EXCLUDE on intervention/policy	none
Parry (1999) (ID:69086354)	Climate change and world food security: a new assessment	EXCLUDE on intervention/policy	none
Pastor (2019) (ID:69096845)	The global nexus of foodâ€“tradeâ€“water sustaining environmental flows by 2050	EXCLUDE on intervention/policy	none
Paterson (2012) (ID:69086360)	Food carbon trade offs between agriculture and reforestation land uses under alternate market based policies	EXCLUDE on intervention/policy	none
Pathak (2010) (ID:69086361)	Carbon footprints of Indian food items	EXCLUDE on intervention/policy	none
Peano (2019) (ID:69096904)	Sustainability for food consumers: Which perception?	EXCLUDE on intervention/policy	none
Pearson (2011) (ID:69096910)	Local food: Understanding consumer motivations in innovative retail formats	EXCLUDE on intervention/policy	none
Pearson (2014) (ID:69096909)	Building environmentally sustainable food systems on informed citizen choices: Evidence from Australia	EXCLUDE on intervention/policy	none
Perez (2018) (ID:69086368)	Philippine irrigation investment under climate change: scenarios, economic returns, and impacts on food security	EXCLUDE on intervention/policy	none
Perez Cueto (2020) (ID:69096988)	Ssustainability, health and consumer insights for plantbased food innovation	EXCLUDE on intervention/policy	none
Perez Neira (2021) (ID:69086370)	Agroecological public policies to mitigate climate change: public food procurement for school canteens in the municipality of Ames (Galicia, Spain)	EXCLUDE on intervention/policy	none
Peters (2009) (ID:69088739)	Mapping potential foodsheds in New York State: A spatial model for evaluating the capacity to localize food production	EXCLUDE on intervention/policy	none
Peters (2013) (ID:69086375)	Challenges and opportunities for improving eco efficiency of tropical forage based systems to mitigate greenhouse gas emissions	EXCLUDE on intervention/policy	none
Phillips (2007) (ID:69097071)	Eco Labelling in Fisheries: What is it all about	EXCLUDE on intervention/policy	none
Phonthanukitithaworn (2021) (ID:69097077)	Marketing Strategies and Acceptance of Edible Insects Among Thai and Chinese Young Adult Consumers	EXCLUDE on intervention/policy	Technology. Insects
Picha (2018) (ID:69088751)	Preference to Local Food vs. Preference to "National" and Regional Food	EXCLUDE on intervention/policy	none
Pilling (2020) (ID:69086379)	Declining biodiversity for food and agriculture needs urgent global action	EXCLUDE on intervention/policy	none
Pinto (2012) (ID:69086384)	Climate change, agriculture, and foodcrop production in Ghana	EXCLUDE on intervention/policy	none
Pinto (2014) (ID:69086385)	Climate change, agriculture, and food crop production in Ghana. International Food Policy 213 Research Institute Policy note# 3: Ghana Strategy Support	EXCLUDE on intervention/policy	none
Piochi (2022) (ID:69097131)	Effect of informative claims on the attitude of Italian consumers towards cultured meat and relationship among variables used in an explicit approach	EXCLUDE on intervention/policy	none
Pirog (2001) (ID:69086387)	Food, fuel, and freeways: An Iowa perspective on how far food travels, fuel usage, and greenhouse gas emissions	EXCLUDE on intervention/policy	none
Pittock (1995) (ID:69086389)	Climate Change and World Food Supply: Special issues of Global Environmental Change and Food Policy	EXCLUDE on intervention/policy	none
Pocol (2020) (ID:69097169)	Sustainable vs. unsustainable food consumption behaviour: A study among students from Romania, Bulgaria, and Moldova	EXCLUDE on intervention/policy	none
Pohlmann (2021) (ID:69097181)	Choice and consumption of animal or plant based protein: Controlling experimentally and statistically for sensory stimulus aspects and food choice factors	EXCLUDE on intervention/policy	none
Popp (2010) (ID:69086392)	Food consumption, diet shifts and associated non CO2 greenhouse gases from agricultural production	EXCLUDE on intervention/policy	none
Popp (2014) (ID:69086393)	The effect of bioenergy expansion: Food, energy, and environment	EXCLUDE on intervention/policy	none
Poppy (2014) (ID:69086394)	Food security in a perfect storm: using the ecosystem services framework to increase understanding	EXCLUDE on intervention/policy	none
Poppy (2014) (ID:69086395)	Achieving food and environmental security: new approaches to close the gap	EXCLUDE on intervention/policy	none
Porter (2018) (ID:69086398)	Avoidable food losses and associated production phase greenhouse gas emissions arising from application of cosmetic standards to fresh fruit and vegetables in	EXCLUDE on intervention/policy	none
Power (2008) (ID:69086407)	Conceptualizing food security for Aboriginal people in Canada	EXCLUDE on intervention/policy	none
Pradhan (2020) (ID:69086410)	Urban food systems: How regionalization can contribute to climate change mitigation	EXCLUDE on intervention/policy	none
Profeta (2021) (ID:69088803)	Discrete Choice Analysis of Consumer Preferences for Meathybrids Findings from Germany and Belgium	EXCLUDE on intervention/policy	none
Prudhomme (2020) (ID:69097334)	Assessing the impact of increased legume production in Europe on global agricultural emissions	EXCLUDE on intervention/policy	none
Pruitt (2021) (ID:69088805)	Does Physical Activity Influence Consumer Acceptance of Gene Edited Food?	EXCLUDE on intervention/policy	Technology
Prusaczyk (2021) (ID:69097336)	A brief nudge or education intervention delivered online can increase willingness to order a beef mushroom burger	EXCLUDE on intervention/policy	none
Pucci (2021) (ID:69097343)	Exploring the attitude towards the adoption of a sustainable diet: aÂ cross country comparison	EXCLUDE on intervention/policy	none
Puigdueta (2021) (ID:69097348)	Urban agriculture may change food consumption towards low carbon diets	EXCLUDE on intervention/policy	none
Pulcini (2020) (ID:69097350)	Consumer Preferences for Farmed Seafood: An Italian Case Study	EXCLUDE on intervention/policy	none
Pullman (2017) (ID:69097356)	Institutional sustainable purchasing priorities: Stakeholder perceptions vs environmental reality	EXCLUDE on intervention/policy	none
Ramaswami (2016) (ID:69092113)	Meta principles for developing smart, sustainable, and healthy cities	EXCLUDE on intervention/policy	none
Ranuzzi (2012) (ID:69086422)	Impact of Climate Change on Agriculture and Food Security, ICRI ER, policy series	EXCLUDE on intervention/policy	none
Rao (2010) (ID:69088849)	Green Economic Policies: Corporate, Local and National Levels	EXCLUDE on intervention/policy	none
Raphaely (2011) (ID:69092154)	Preventing further climate change: A call to individual action through a decrease in meat consumption	EXCLUDE on intervention/policy	none
Redman (2014) (ID:69092226)	Transforming sustainable food and waste behaviors by realigning domains of knowledge in our education system	EXCLUDE on intervention/policy	none
Reilly (2021) (ID:69092261)	Projecting the effect of crop yield increases, dietary change and different price scenarios on land use under two different state security regimes	EXCLUDE on intervention/policy	none
Reis (2020) (ID:69092269)	Cell based meat and firmsâ€™ environmental strategies: New rationales as per available literature	EXCLUDE on intervention/policy	none
Rejman (2019) (ID:69092281)	Do Europeans consider sustainability when making food choices? A survey of Polish city dwellers	EXCLUDE on intervention/policy	none
Remar (2016) (ID:69084663)	The effects of environmental consciousness and menu information on consumers' perceptions of restaurant image and purchase behavior related to local foods	EXCLUDE on intervention/policy	none
Reynolds (2015) (ID:69088874)	Evaluation of the environmental impact of weekly food consumption in different socio economic households in Australia using environmentally extended input output analysis	EXCLUDE on intervention/policy	none
Reynolds (2017) (ID:69088873)	Sustainability Challenges, Human Diet and Environmental Concerns	EXCLUDE on intervention/policy	none
Riahi (2011) (ID:69086441)	RCP 8.5â€”A scenario of comparatively high greenhouse gas emissions	EXCLUDE on intervention/policy	none
Ricci (2018) (ID:69088879)	Trust to Go Green: An Exploration of Consumer Intentions for Eco friendly Convenience Food	EXCLUDE on intervention/policy	none
Richmond (2016) (ID:69092356)	Global science engagement	EXCLUDE on intervention/policy	none
Ridoutt (2019) (ID:69092374)	Three Main Ingredients for Sustainable Diet Research	EXCLUDE on intervention/policy	none
Ridoutt (2021) (ID:69092376)	An assessment of the water use associated with Australian diets using a planetary boundary framework	EXCLUDE on intervention/policy	none
Rizvi (2018) (ID:69092420)	Global land use implications of dietary trends	EXCLUDE on intervention/policy	none
Roberts (2009) (ID:69092430)	Climate change: Is public health up to the job?	EXCLUDE on intervention/policy	none
Robu (2021) (ID:69092456)	Environmental concern factors and consumers' purchase decision on the local agri food market	EXCLUDE on intervention/policy	none
Rockoff (2015) (ID:69092473)	Sustainability and food in Margaret Atwoods 'MaddAddam' trilogy	EXCLUDE on intervention/policy	none
RockstrÃ¶m (2020) (ID:69086454)	Planet proofing the global food system	EXCLUDE on intervention/policy	none
Roe (2007) (ID:69085300)	Genetically Modified Food Labeling: The Impacts of Message and Messenger on Consumer Perceptions of Labels and Products	EXCLUDE on intervention/policy	Genetically modified organism
Romanello (2021) (ID:69092541)	The 2021 report of the Lancet Countdown on health and climate change: code red for a healthy future	EXCLUDE on intervention/policy	none
Romero Lankao (2017) (ID:69086460)	The food energy water nexus and urban complexity	EXCLUDE on intervention/policy	none
RÃ¸nningen (2010) (ID:69086461)	agricultural policies and the neo productivist turn?: A comparison of EU and Norwegian approaches interpretations and some implicactions of climate change, food	EXCLUDE on intervention/policy	none
Rood (2003) (ID:69092557)	A structure of models for future projections of environmental pressure due to consumption	EXCLUDE on intervention/policy	none
RÃ¶Ã¶s (2013) (ID:69086462)	Effect of eating seasonal on the carbon footprint of Swedish vegetable consumption	EXCLUDE on intervention/policy	none
RÃ¶Ã¶s (2015) (ID:69092562)	Evaluating the sustainability of diets combining environmental and nutritional aspects	EXCLUDE on intervention/policy	none
RÃ¶Ã¶s (2020) (ID:69092560)	Less meat, more legumes: Prospects and challenges in the transition toward sustainable diets in Sweden	EXCLUDE on intervention/policy	none
Rose (2019) (ID:69092581)	Carbon footprint of self selected US diets: Nutritional, demographic, and behavioral correlates	EXCLUDE on intervention/policy	none
Rosenberg (1994) (ID:69086469)	Implications of policies to prevent climate change for future food security	EXCLUDE on intervention/policy	none
Rosenzweig (1998) (ID:69086472)	Climate change and the global harvest	EXCLUDE on intervention/policy	none
Rosenzweig (2020) (ID:69086474)	Climate change responses benefit from a global food system approach	EXCLUDE on intervention/policy	none
Ruge (2013) (ID:69092656)	Local public food strategies as a social innovation: Early insights from the LOMA Nymarkskolen case study	EXCLUDE on intervention/policy	none
Ruiter (2016) (ID:69086482)	Global cropland and greenhouse gas impacts of UK food supply are increasingly located overseas	EXCLUDE on intervention/policy	none
Saarinen (2017) (ID:69092710)	Taking nutrition into account within the life cycle assessment of food products	EXCLUDE on intervention/policy	none
SabatÃ© (2004) (ID:69092715)	Religion, diet and research	EXCLUDE on intervention/policy	none
Sahelices Pinto (2021) (ID:69092757)	Self determination, clean conscience, or social pressure? Underlying motivations for organic food consumption among young millennials	EXCLUDE on intervention/policy	none
Sala (2017) (ID:69092787)	In quest of reducing the environmental impacts of food production and consumption	EXCLUDE on intervention/policy	none
Salciuviene (2019) (ID:69092797)	Employee proactiveness to engage in sustainable consumption leading to societal benefits	EXCLUDE on intervention/policy	none
Samant (2016) (ID:80404347)	Effects of label understanding level on consumersâ€™ visual attention toward sustainability and process related label claims found on chicken meat products	EXCLUDE on intervention/policy	none
SandstrÃ¶m (2018) (ID:69086498)	The role of trade in the greenhouse gas footprints of EU diets	EXCLUDE on intervention/policy	none
Santeramo (2017) (ID:69092886)	On consumption patterns in oyster markets: The role of attitudes	EXCLUDE on intervention/policy	none
Santo (2020) (ID:69092891)	Considering Plant Based Meat Substitutes and Cell Based Meats: A Public Health and Food Systems Perspective	EXCLUDE on intervention/policy	none
Sarkodie (2019) (ID:69086501)	assessment using dynamic autoregressive distributed lag simulationsâ€”nexus between greenhouse gas emissions, biomass energy, food and economic growth	EXCLUDE on intervention/policy	none
Sarlio (2018) (ID:69088981)	"Serving Sustainable and Healthy Food to Consumers and Decision Makers": From Commitments to Action	EXCLUDE on intervention/policy	none
Sarlio (2018) (ID:69092930)	â€œInsects, aquaculture and mycoproteins instead of beef?â€: Choosing healthy and sustainable meals	EXCLUDE on intervention/policy	none
Saxe (2019) (ID:69092971)	Diet as a healthy and cost effective instrument in environmental protection	EXCLUDE on intervention/policy	none
Saxe (2019) (ID:69092972)	Environmental impact of meal service catering for dependent senior citizens in Danish municipalities	EXCLUDE on intervention/policy	none
SchÃ¤ufele (2021) (ID:69093000)	How and Why Does the Attitude Behavior Gap Differ Between Product Categories of Sustainable Food? Analysis of Organic Food Purchases Based on Household Panel Data	EXCLUDE on intervention/policy	none
Schenk (2018) (ID:69093019)	Motivations and constraints of meat avoidance	EXCLUDE on intervention/policy	none
Schiano (2022) (ID:69084685)	Consumer perception of dairy foods: Sustainability and processing methods	EXCLUDE on intervention/policy	none
Schierhorn (2019) (ID:69086508)	Large greenhouse gas savings due to changes in the post Soviet food systems	EXCLUDE on intervention/policy	none
Schiermeier (2019) (ID:69093030)	Eat less meat: UN climate change report calls for change to human diet	EXCLUDE on intervention/policy	none
Schmitz (2012) (ID:69086512)	Trading more food: Implications for land use, greenhouse gas emissions, and the food system	EXCLUDE on intervention/policy	none
Schnoor (2014) (ID:69093081)	How to feed 10 billion?	EXCLUDE on intervention/policy	none
SchÃ¶sler (2012) (ID:69093090)	Can we cut out the meat of the dish? Constructing consumer oriented pathways towards meat substitution	EXCLUDE on intervention/policy	none
SchÃ¶sler (2014) (ID:69093092)	Fostering more sustainable food choices: Can Self Determination Theory help?	EXCLUDE on intervention/policy	none
Science outreach in... (2017) (ID:69102445)	Science outreach in the post truth age	EXCLUDE on intervention/policy	none
Seconda (2017) (ID:69093157)	Assessment of the sustainability of the Mediterranean diet combined with organic food consumption: An individual behaviour approach	EXCLUDE on intervention/policy	none
Seconda (2019) (ID:69093158)	Development and validation of an individual sustainable diet index in the NutriNet SantÃ© study cohort	EXCLUDE on intervention/policy	none
Sedlacko (2013) (ID:69093161)	Sustainable food consumption: When evidence based policy making meets policy minded research Introduction to the special issue	EXCLUDE on intervention/policy	none
Selfa (2008) (ID:69093184)	Envisioning agricultural sustainability from field to plate: Comparing producer and consumer attitudes and practices toward 'environmentally friendly' food and farming in Washington State, USA	EXCLUDE on intervention/policy	none
Selvey (2013) (ID:69093189)	RE: Australia's dietary guidelines and the environmental impact of food "from paddock to plate"	EXCLUDE on intervention/policy	none
Selvey (2013) (ID:69093190)	Australia's dietary guidelines and the environmental impact of food "from paddock to plate"	EXCLUDE on intervention/policy	none
Sennes (2015) (ID:69093203)	Ecological indicators of fruit and vegetable consumption (EIFVCs): A case study	EXCLUDE on intervention/policy	none
Seo (2020) (ID:69093205)	Effects of Farmers' Facial Expression on Consumers' Responses in Print Advertising of Local Food: The Moderating Role of Emotional Intelligence	EXCLUDE on intervention/policy	none
Serpico (2021) (ID:69093213)	Studying the emotional response to insects food products	EXCLUDE on intervention/policy	Technology
Seubelt (2022) (ID:69093229)	Influencing Factors for Sustainable Dietary Transformationâ€”A Case Study of German Food Consumption	EXCLUDE on intervention/policy	none
Seyfang (2006) (ID:69093233)	Sustainable consumption, the new economics and local organic food	EXCLUDE on intervention/policy	none
Seyfang (2007) (ID:69084415)	Growing Sustainable Consumption Communities: The Case of Local Organic Food Networks	EXCLUDE on intervention/policy	none
Shackley (2014) (ID:69086528)	Shifting chars? Aligning climate change, carbon abatement, agriculture, land use and food safety and security policies	EXCLUDE on intervention/policy	none
Shafiullah (2021) (ID:69093251)	Does meat consumption exacerbate greenhouse gas emissions? Evidence from US data	EXCLUDE on intervention/policy	none
Shannon (2015) (ID:69086532)	Food system policy, public health, and human rights in the United States	EXCLUDE on intervention/policy	none
Shao (2019) (ID:69093284)	Sustainable consumption in China: New trends and research interests	EXCLUDE on intervention/policy	none
Sharma (2022) (ID:69084695)	Factors influencing visitorsâ€™ eco innovation adoption and green consumption behaviour: The case of green hotel	EXCLUDE on intervention/policy	none
Shikuku (2020) (ID:69093357)	Experimental and survey based data on willingness to pay for seafood safety and environmental sustainability certification in Nigeria	EXCLUDE on intervention/policy	none
Shimoda (1973) (ID:69093364)	II. Observations of a nutritionist in a free clinic	EXCLUDE on intervention/policy	none
Shove (2010) (ID:69086541)	Beyond the ABC: climate change policy and theories of social change	EXCLUDE on intervention/policy	none
Shrestha (2020) (ID:69086542)	Does the Climate Change Adaptation Policy address Food Security: A case study of Humla District, Nepal	EXCLUDE on intervention/policy	none
Siegrist (2019) (ID:69093416)	Impact of sustainability perception on consumption of organic meat and meat substitutes	EXCLUDE on intervention/policy	none
Sijtsema (2021) (ID:69089075)	Capabilities and Opportunities of Flexitarians to Become Food Innovators for a Healthy Planet: Two Explorative Studies	EXCLUDE on intervention/policy	none
Simeone (2022) (ID:69093454)	Consumer Perception and Attitude toward Insects for a Sustainable Diet	EXCLUDE on intervention/policy	none
SINU 2015 Congress... (2016) (ID:69102441)	SINU 2015 Congress Report	EXCLUDE on intervention/policy	none
Sloan (2015) (ID:69093558)	The routledge handbook of sustainable food and gastronomy	EXCLUDE on intervention/policy	none
Smedman (2010) (ID:69089109)	Nutrient density of beverages in relation to climate impact	EXCLUDE on intervention/policy	none
Åšmiglak Krajewska (2021) (ID:69093574)	Consumer versus organic products in the covid 19 pandemic: Opportunities and barriers to market development	EXCLUDE on intervention/policy	none
Smit (2002) (ID:69086558)	Adaptation options in agriculture to climate change: a typology	EXCLUDE on intervention/policy	none
Smith (2007) (ID:69086566)	Policy and technological constraints to implementation of greenhouse gas mitigation options in agriculture	EXCLUDE on intervention/policy	none
Smith (2013) (ID:69086565)	How much landâ€based greenhouse gas mitigation can be achieved without compromising food security and environmental goals?	EXCLUDE on intervention/policy	none
Sogari (2021) (ID:69093642)	Factors influencing the intention to purchase meat mushroom blended burgers among college students	EXCLUDE on intervention/policy	none
Sogari (2022) (ID:69089124)	How information affects consumers' purchase intention and willingness to pay for poultry farmed with insect based meal and live insects	EXCLUDE on intervention/policy	Label for Technology
Soule (2019) (ID:69089133)	Preaching to the middle of the road: Strategic differences in persuasive appeals for meat anti consumption	EXCLUDE on intervention/policy	none
Sousa (2020) (ID:69093712)	Special issue: Eco novel food and feed	EXCLUDE on intervention/policy	none
Spring (2018) (ID:69086578)	Climate change, community capitals, and food security: Building a more sustainable food system in a northern Canadian boreal community	EXCLUDE on intervention/policy	none
Stelwagen (2021) (ID:69093867)	A bottom up approach to model the environmental impact of the last mile in an urban food system	EXCLUDE on intervention/policy	none
Stevanovic (2017) (ID:69086587)	Mitigation strategies for greenhouse gas emissions from agriculture and land use change: consequences for food prices	EXCLUDE on intervention/policy	none
Stiglitz (2019) (ID:69089169)	Addressing climate change through price and non price interventions	EXCLUDE on intervention/policy	none
Stokstad (2008) (ID:69093916)	Dueling visions for a hungry world	EXCLUDE on intervention/policy	none
Strassner (2015) (ID:69093947)	How the Organic Food System Supports Sustainable Diets and Translates These into Practice	EXCLUDE on intervention/policy	none
Strid (2021) (ID:69093953)	Sustainability indicators for foods benefiting climate and health	EXCLUDE on intervention/policy	none
Sturtewagen (2016) (ID:69089183)	Resource use profile and nutritional value assessment of a typical Belgian meal, catered or home cooked, with pork or Quorn (TM) as protein source	EXCLUDE on intervention/policy	none
Sukhdev (2016) (ID:69094005)	Fix food metrics	EXCLUDE on intervention/policy	none
Sundkvist (2005) (ID:69086600)	On the importance of tightening feedback loops for sustainable development of food systems	EXCLUDE on intervention/policy	none
Swinburn (2012) (ID:69094095)	Nutrition signposting: The 'eat more' message is getting through; What about the 'eat less' message?	EXCLUDE on intervention/policy	none
Szalonka (2021) (ID:69089212)	Food Choices and Their Impact on Health and Environment	EXCLUDE on intervention/policy	none
Tadei (2016) (ID:69090012)	An ICT based reference model for e grocery in smart cities	EXCLUDE on intervention/policy	none
Tagtow (2008) (ID:69090017)	Sustainable Food Systems: Perspectives from the United States, Canada, and the European Union	EXCLUDE on intervention/policy	none
Tan (2016) (ID:69090055)	The influence of product preparation, familiarity and individual traits on the consumer acceptance of insects as food	EXCLUDE on intervention/policy	Technology. Insects
Tapsell (2011) (ID:69090080)	Food and nutrition security in the Australia New Zealand region: Impact of climate change	EXCLUDE on intervention/policy	none
Tarrega (2020) (ID:69090088)	Are mixed meat and vegetable protein products good alternatives for reducing meat consumption? A case study with burgers	EXCLUDE on intervention/policy	none
Teke (2013) (ID:69086621)	Policy Axes that can Uphold Agricultural Innovations for Climate Change Adaptations & Food Security in Central Africa: Case of Cameroon, Equatorial Guinea	EXCLUDE on intervention/policy	none
Tepper (2020) (ID:69090142)	Mapping young adultsâ€™ concerns and attitudes toward food related sustainability issues in Israel: Implications for food policy	EXCLUDE on intervention/policy	none
Thakur (2017) (ID:69086626)	Climate change related policy environment in agriculture and food security in Nepal	EXCLUDE on intervention/policy	none
The (2017) (ID:69090182)	Sustainable food for a sustainable planet	EXCLUDE on intervention/policy	none
Thigpen (2004) (ID:69090193)	Toxin talk in Miami	EXCLUDE on intervention/policy	none
ThÃ¸gersen (2017) (ID:69090197)	Sustainable food consumption in the nexus between national context and private lifestyle: A multi level study	EXCLUDE on intervention/policy	none
Thornton (2009) (ID:69086641)	The impacts of climate change on livestock and livestock systems in developing countries: A review of what we know and what we need to know	EXCLUDE on intervention/policy	none
Thow (2019) (ID:69090237)	Trade, nutrition, and sustainable food systems	EXCLUDE on intervention/policy	none
Tian (2018) (ID:69086642)	Optimizing resource use efficiencies in the foodâ€“energyâ€“water nexus for sustainable agriculture: From conceptual model to decision support system	EXCLUDE on intervention/policy	none
Tidy (2016) (ID:69086644)	The role of Supplier Relationship Management in reducing Greenhouse Gas emissions from food supply chains: supplier engagement in the UK supermarket sector	EXCLUDE on intervention/policy	none
Tigan (2021) (ID:69089251)	The Consumption of Organic, Traditional, and/or European Eco Label Products: Elements of Local Production and Sustainability	EXCLUDE on intervention/policy	none
Tikkanen (2014) (ID:69090252)	Procurement and consumption of local and organic food in the catering of a rural town	EXCLUDE on intervention/policy	none
Tilman (2011) (ID:69086645)	Global food demand and the sustainable intensification of agriculture	EXCLUDE on intervention/policy	none
Timmer (2013) (ID:69086647)	Coping with climate change: a food policy approach	EXCLUDE on intervention/policy	none
Tobarra (2018) (ID:69090286)	Is Seasonal Households' Consumption Good for the Nexus Carbon/Water Footprint? the Spanish Fruits and Vegetables Case	EXCLUDE on intervention/policy	none
Todhunter (1973) (ID:69090291)	Food habits, food faddism and nutrition	EXCLUDE on intervention/policy	none
Tom (2016) (ID:69090302)	Energy use, blue water footprint, and greenhouse gas emissions for current food consumption patterns and dietary recommendations in the US	EXCLUDE on intervention/policy	none
Tomiyama (2020) (ID:69090306)	Bridging the gap between the science of cultured meat and public perceptions	EXCLUDE on intervention/policy	Technology. cultured meat
Tong (2020) (ID:69090314)	The roles of pollution concerns and environmental knowledge in making green food choices: Evidence from Chinese consumers	EXCLUDE on intervention/policy	none
Torquati (2018) (ID:69090335)	Tasty or sustainable? The effect of product sensory experience on a sustainable new food product: An application of discrete choice experiments on Chianina tinned beef	EXCLUDE on intervention/policy	none
Torstensson (2021) (ID:69090345)	Food dishes for sustainable development: A swedish food retail perspective	EXCLUDE on intervention/policy	none
Towle (2004) (ID:69090354)	In search of sustainability	EXCLUDE on intervention/policy	none
Tree cheers (2015) (ID:69102440)	Tree cheers	EXCLUDE on intervention/policy	none
Trevors (2006) (ID:69090388)	Biosphere Quality Index (BQI)	EXCLUDE on intervention/policy	none
Tribaldos (2018) (ID:69089278)	Linking sustainable diets to the concept of food system sustainability	EXCLUDE on intervention/policy	none
Triches (2021) (ID:69090394)	Sustainable diets: Definition, state of the art and perspectives for a new research agenda in brazil	EXCLUDE on intervention/policy	none
Trinh (2021) (ID:69090396)	Diets, food choices and environmental impacts across an urban rural interface in Northern Vietnam	EXCLUDE on intervention/policy	none
Tseng (2020) (ID:69090427)	Sustainable packaged food and beverage consumption transition in Indonesia: Persuasive communication to affect consumer behavior	EXCLUDE on intervention/policy	none
Tumushabe (2018) (ID:69086663)	Climate change, food security and sustainable development in Africa	EXCLUDE on intervention/policy	none
Tyagi (2017) (ID:69086665)	Understanding waterâ€“energyâ€“food security nexus to design technology and policy approaches for enhanced adaptation to climate change in India: Report of	EXCLUDE on intervention/policy	none
Tyszler (2016) (ID:69090506)	Just eating healthier is not enough: studying the environmental impact of different diet scenarios for Dutch women (31â€“50Â years old) by linear programming	EXCLUDE on intervention/policy	none
Vaidyanathan (2021) (ID:69090561)	What humanity should eat to stay healthy and save the planet	EXCLUDE on intervention/policy	none
Vainio (2016) (ID:69090566)	From beef to beans: Eating motives and the replacement of animal proteins with plant proteins among Finnish consumers	EXCLUDE on intervention/policy	none
Valeri (2016) (ID:69090580)	Modelling individual preferences for environmental policy drivers: Empirical evidence of Italian lifestyle changes using a latent class approach	EXCLUDE on intervention/policy	none
van Bussel (2022) (ID:69090592)	Consumersâ€™ perceptions on food related sustainability: A systematic review	EXCLUDE on intervention/policy	none
van Dooren (2016) (ID:69090625)	Defining a nutritionally healthy, environmentally friendly, and culturally acceptable Low Lands Diet	EXCLUDE on intervention/policy	none
van Dooren (2018) (ID:69085405)	Unsustainable Dietary Habits of Specific Subgroups Require Dedicated Transition Strategies: Evidence from the Netherlands	EXCLUDE on intervention/policy	none
van Huis (2017) (ID:69090636)	The environmental sustainability of insects as food and feed. A review	EXCLUDE on intervention/policy	none
Van Mierlo (2021) (ID:69090647)	Identifying Belgian protein consumption typologies by means of clustering and classification to move towards personalized advices for sustainable and nutritious food choices	EXCLUDE on intervention/policy	none
Van Tran (2021) (ID:69090658)	Organic food consumption among households in hanoi: Importance of situational factors	EXCLUDE on intervention/policy	none
Vanhonacker (2013) (ID:69090687)	The relevance of sustainability for the consumer in a food context: A segmentation analysis	EXCLUDE on intervention/policy	none
Vanhonacker (2013) (ID:69090688)	Flemish consumer attitudes towards more sustainable food choices	EXCLUDE on intervention/policy	none
Vazquez Rowe (2013) (ID:69085416)	The Role of Consumer Purchase and Post purchase Decision Making in Sustainable Seafood Consumption: A Spanish Case Study Using Carbon Footprinting	EXCLUDE on intervention/policy	none
VÃ¡zquez Rowe (2017) (ID:69090732)	Climate change mitigation opportunities based on carbon footprint estimates of dietary patterns in Peru	EXCLUDE on intervention/policy	none
Vecchio (2013) (ID:69085417)	Consumers' Attitudes towards Sustainable Food: A Cluster Analysis of Italian University Students	EXCLUDE on intervention/policy	none
Veeramani (2017) (ID:69086674)	Carbon footprint of dietary patterns in Ontario, Canada: A case study based on actual food consumption	EXCLUDE on intervention/policy	none
Vega Zamora (2018) (ID:69090743)	Key determinants of organic food consumption: The case of olive oil in spain	EXCLUDE on intervention/policy	none
Verbeke (2015) (ID:69090765)	Challenges and prospects for consumer acceptance of cultured meat	EXCLUDE on intervention/policy	none
Verchot (2007) (ID:69086678)	Climate change: linking adaptation and mitigation through agroforestry	EXCLUDE on intervention/policy	none
Vermeir (2008) (ID:69085421)	Sustainable Food Consumption among Young Adults in Belgium: Theory of Planned Behaviour and the Role of Confidence and Values	EXCLUDE on intervention/policy	none
Vermeir (2009) (ID:69090788)	Sustainable food consumption, involvement and knowledge: An application of the theory of planned behaviour	EXCLUDE on intervention/policy	none
Vermeulen (2010) (ID:69086680)	Agriculture, food security and climate change: Outlook for knowledge, tools and action	EXCLUDE on intervention/policy	none
Vermeulen (2012) (ID:69086679)	Climate change, agriculture and food security: a global partnership to link research and action for low income agricultural producers and consumers	EXCLUDE on intervention/policy	none
Vermeulen (2012) (ID:69086682)	Climate change and food systems	EXCLUDE on intervention/policy	none
Vermeulen (2020) (ID:69090793)	Changing diets and the transformation of the global food system	EXCLUDE on intervention/policy	none
Vetter (2019) (ID:69090804)	Corrigendum to â€œGreenhouse gas emissions from agricultural food production to supply Indian diets: Implications for climate change mitigationâ€ [Agric. Ecosyst. Environ. 237 (2017) 234â€“241](S0167880916306065)(10.1016/j.agee.2016.12.024)	EXCLUDE on intervention/policy	none
Vieux (2012) (ID:69086686)	Greenhouse gas emissions of self selected individual diets in France: changing the diet structure or consuming less?	EXCLUDE on intervention/policy	none
Vitale (2021) (ID:69090858)	Recent trends in dietary habits of the italian population: Potential impact on health and the environment	EXCLUDE on intervention/policy	none
VittersÃ¸ (2015) (ID:69090862)	The role of consumers in transitions towards sustainable food consumption. the case of organic food in Norway	EXCLUDE on intervention/policy	none
Vlontzos (2015) (ID:69090869)	Assess the impact of traditional and localized food under economic recession	EXCLUDE on intervention/policy	none
Volanti (2022) (ID:69090886)	Environmental Impact of Meals: How Big Is the Carbon Footprint in the School Canteens?	EXCLUDE on intervention/policy	none
von Schirnding (2002) (ID:69090907)	Unhealthy consumption threatens sustainable development	EXCLUDE on intervention/policy	none
Vranken (2014) (ID:69090914)	Curbing global meat consumption: Emerging evidence of a second nutrition transition	EXCLUDE on intervention/policy	none
Wahlen (2012) (ID:69085432)	Endorsing Sustainable Food Consumption: Prospects from Public Catering	EXCLUDE on intervention/policy	none
Wakhungu (2011) (ID:69086697)	change: Summary for policy makers from the commission on sustainable agriculture and climate change CGIAR. Research Program on Climate Change	EXCLUDE on intervention/policy	none
Walker (2019) (ID:69090975)	Comparing environmental and personal health impacts of individual food choices	EXCLUDE on intervention/policy	none
Wang (2017) (ID:69089404)	Chinese Consumer Quality Perception and Preference of Traditional Sustainable Rice Produced by the Integrated Rice Fish System	EXCLUDE on intervention/policy	none
Wang (2019) (ID:69089411)	Consumer adoption of sustainable shellfish in China: Effects of psychological factors and segmentation	EXCLUDE on intervention/policy	none
Wang (2021) (ID:69085434)	What Prevents Us from Taking Low Carbon Actions? A Comprehensive Review of Influencing Factors Affecting Low Carbon Behaviors	EXCLUDE on intervention/policy	none
Warne (2019) (ID:69091106)	Sustainability Dimensions of a North American Lentil System in a Changing World	EXCLUDE on intervention/policy	none
Watson (2000) (ID:69086709)	Land use, land use change and forestry: a special report of the Intergovernmental Panel on Climate Change	EXCLUDE on intervention/policy	none
Weatherell (2003) (ID:69091133)	In search of the concerned consumer: UK public perceptions of food, farming and buying local	EXCLUDE on intervention/policy	none
Weber (2008) (ID:69086714)	Food miles and the relative climate impacts of food choices in the United States	EXCLUDE on intervention/policy	none
Weeks (2016) (ID:69091152)	Integrative health and the emerging whole systems approach to dietary guidelines	EXCLUDE on intervention/policy	none
Weibel (2019) (ID:69091163)	Reducing individual meat consumption: An integrated phase model approach	EXCLUDE on intervention/policy	none
Weinrich (2019) (ID:69089437)	Preference and willingness to pay for meat substitutes based on micro algae	EXCLUDE on intervention/policy	Technology
Werner (2021) (ID:69091209)	Motives, mentalities and dietary change: An exploration of the factors that drive and sustain alternative dietary lifestyles	EXCLUDE on intervention/policy	none
Wessells (1995) (ID:80455653)	Consumer Willingness to Pay for Seafood Safety Assurances	EXCLUDE on intervention/policy	none
Westhoek (2014) (ID:69086722)	Food choices, health and environment: Effects of cutting Europe's meat and dairy intake	EXCLUDE on intervention/policy	none
Westhoek (2016) (ID:69086721)	Food systems and natural resources	EXCLUDE on intervention/policy	none
Wezel (2020) (ID:69086724)	Agroecological principles and elements and their implications for transitioning to sustainable food systems. A review	EXCLUDE on intervention/policy	none
Wheeler (2015) (ID:69086725)	Climate change impacts on food systems and implications for climate compatible food policies	EXCLUDE on intervention/policy	none
White (2014) (ID:69085439)	Can Consumers' Willingness to Pay Incentivize Adoption of Environmental Impact Reducing Technologies in Meat Animal Production?	EXCLUDE on intervention/policy	none
Who responds to health,... (Tian) (ID:69089249)	Who responds to health, environmental, and economic information about local food? Evidence from Connecticut seafood consumers	EXCLUDE on intervention/policy	none
Wickramasinghe (2016) (ID:69091262)	Contribution of healthy and unhealthy primary school meals to greenhouse gas emissions in England: Linking nutritional data and greenhouse gas emission data of diets	EXCLUDE on intervention/policy	none
Wickramasinghe (2017) (ID:69091261)	Environmental and nutrition impact of achieving new School Food Plan recommendations in the primary school meals sector in England	EXCLUDE on intervention/policy	none
Wijk (2014) (ID:69086729)	From global economic modelling to household level analyses of food security and sustainability: How big is the gap and can we bridge it?	EXCLUDE on intervention/policy	none
Willett (2019) (ID:69091297)	Healthy diets and sustainable food systems â€“ Authors' reply	EXCLUDE on intervention/policy	none
Williams (2009) (ID:69084451)	Policy and politics	EXCLUDE on intervention/policy	none
Williams (2017) (ID:69084743)	More Plants, Less Animals: Reducing Beef and Dairy Consumption as a Water Conservation Choice	EXCLUDE on intervention/policy	none
Witter (2021) (ID:69089464)	Consumer seafood preferences related to alternative food networks and their value chains	EXCLUDE on intervention/policy	none
Wojciechowska Solis (2022) (ID:69091388)	Comparison of the Purchasing Behaviour of Polish and United Kingdom Consumers in the Organic Food Market during the COVID 19 Pandemic	EXCLUDE on intervention/policy	none
Wolf (2011) (ID:69085449)	Do Healthy Diets in Europe Matter to the Environment? A Quantitative Analysis	EXCLUDE on intervention/policy	none
Wolfson (2022) (ID:69091398)	Cooking at Home, Fast Food, Meat Consumption, and Dietary Carbon Footprint among US Adults	EXCLUDE on intervention/policy	none
Wollenberg (2012) (ID:69086733)	promote climate smart agriculture. CCAFS Policy Brief no. 4. Copenhagen, Denmark: CGIAR Research Program on Climate Change, Agriculture and Food	EXCLUDE on intervention/policy	This is a policy brief published in 2011. Could not find the other paper
Worsley (2015) (ID:69091453)	Food concerns and support for environmental food policies and purchasing	EXCLUDE on intervention/policy	none
Wu (2022) (ID:69086739)	Dynamics of water energy food nexus interactions with climate change and policy options	EXCLUDE on intervention/policy	none
Wunderlich (2018) (ID:69091493)	Consumer knowledge about food production systems and their purchasing behavior	EXCLUDE on intervention/policy	none
Xu (2015) (ID:69091564)	Research Developments in Methods to Reduce the Carbon Footprint of the Food System: A Review	EXCLUDE on intervention/policy	none
Yahaya (2018) (ID:69091582)	Sustainable agricultural intensification practices and rural food security: The case of Northwestern Ghana	EXCLUDE on intervention/policy	none
Yang (2020) (ID:69091610)	Measuring consumer emotional response and acceptance to sustainable food products	EXCLUDE on intervention/policy	none
Ye (2013) (ID:69086749)	Climate change impact on China food security in 2050	EXCLUDE on intervention/policy	none
Yen (2001) (ID:69091654)	Meatless diets part 2	EXCLUDE on intervention/policy	none
Yu (2010) (ID:69086758)	Impacts of climate change on agriculture and policy options for adaptation	EXCLUDE on intervention/policy	none
Yu (2016) (ID:69091709)	Global Implications of China's Future Food Consumption	EXCLUDE on intervention/policy	none
Yuan (2018) (ID:69086760)	Spatial optimization of the food, energy, and water nexus: A life cycle assessment based approach	EXCLUDE on intervention/policy	none
Yue (2017) (ID:69086761)	Mitigating greenhouse gas emissions in agriculture: From farm production to food consumption	EXCLUDE on intervention/policy	none
Zafra Aparici (2020) (ID:69089524)	A SUSTAINABLE WORLD, AN INTEGRAL FOOD EDUCATION	EXCLUDE on intervention/policy	none
Zannakis (2019) (ID:69091758)	On the relationship between pro environmental behavior, experienced monetary costs, and psychological gains	EXCLUDE on intervention/policy	none
Zewdie (2014) (ID:69086763)	Impacts of climate change on food security: a literature review in Sub Saharan Africa	EXCLUDE on intervention/policy	none
Zhen (2017) (ID:69089550)	Ecological Footprint Analysis Based on Changing Food Consumption in a Poorly Developed Area of China	EXCLUDE on intervention/policy	none
Zhong (2021) (ID:69091897)	Urban food systems: A bibliometric review from 1991 to 2020	EXCLUDE on intervention/policy	none
Zhou (2019) (ID:69091913)	Promotion of novel plant based dishes among older consumers using the â€˜dish of the dayâ€™ as a nudging strategy in 4 EU countries	EXCLUDE on intervention/policy	Not focused on environment but on health. Highly relevant!
Ziegler (2021) (ID:69091943)	Local seal or imported meat? Sustainability evaluation of food choices in greenland, based on life cycle assessment	EXCLUDE on intervention/policy	none
Zissis (2018) (ID:69091964)	Collaboration in urban distribution of online grocery orders	EXCLUDE on intervention/policy	none
Zonneveld (2020) (ID:69086775)	Decision making to diversify farm systems for climate change adaptation	EXCLUDE on intervention/policy	none
Zur (2014) (ID:69091991)	Individual motivations for limiting meat consumption	EXCLUDE on intervention/policy	none
Ð¨Ð°Ñ€Ð¸Ð¿Ð¾Ð² (2012) (ID:69086779)	J., Burke J., Faures J. M. FAO water reports/FAO. 36: Climate change, water and food security. Rome:[FAO, Inform. div., Electronic publ. policy and support branch]	EXCLUDE on intervention/policy	none
ACM International Conference... (2018) (ID:69102450)	ACM International Conference Proceeding Series	EXCLUDE on intervention/policy	none
Aschemann Witzel (2019) (ID:69103031)	How circular will you eat? The sustainability challenge in food and consumer reaction to either waste to value or yet underused novel ingredients in food	EXCLUDE on intervention/policy	Technology
Belavina (2017) (ID:69084826)	Online Grocery Retail: Revenue Models and Environmental Impact	EXCLUDE on intervention/policy	Full text available as a "fjÃ¤rrlÃ¥n" from SLU library. Printed ex received
Binnekamp (2008) (ID:69103690)	Do â€œgoodâ€ food products make others look â€œbadâ€?: Spin off effects of labels for sustainable food production in the consumer perception	EXCLUDE on intervention/policy	Talks only about animal welfare labelling highly relevant though! talk about spinoff effects
Responses for Ensuring... (Kim) (ID:69086087)	Responses for Ensuring Food Security in the time of Climate Change Korean Policy Responses for Ensuring Food Security in the time of Climate Change	EXCLUDE on intervention/policy	Full text available here: https://ap.fftc.org.tw/article/1123
Walsh (2016) (ID:69086700)	Algal food and fuel coproduction can mitigate greenhouse gas emissions while improving land and water use efficiency	EXCLUDE on intervention/policy	Technology
Junges (2021) (ID:69099247)	Not as Bad as I Thought: Consumers' Positive Attitudes Toward Innovative Insect Based Foods	EXCLUDE on intervention/policy	technology: innovative insect based foods
Bartrina (2016) (ID:69086988)	Food guides for the Spanish population (SENC, December 2016): the new pyramid of healthy foods	EXCLUDE on language	none
GrÃ¼nberg (2010) (ID:69097978)	Carbon footprints of food: A critical reflection	EXCLUDE on language	none
Jing yan (2018) (ID:69086043)	Urban energy water food land climate change nexus in the flow and policy perspective: A review	EXCLUDE on language	none
Kohmann (2016) (ID:69099744)	Perception and elasticity of prices for sustainable food packages	EXCLUDE on language	none
Maggiolo (2021) (ID:69095043)	Comparison of the Dietary Guidelines in nine countries of the Americas	EXCLUDE on language	none
Mesquita (2018) (ID:69095577)	Food and climate change: Perceptions and the potential of behavioral changes towards mitigation	EXCLUDE on language	none
Meybeck (2016) (ID:69095594)	What diets for sustainable food systems?	EXCLUDE on language	none
Michelozzi (2015) (ID:69095633)	Meat consumption reduction policies: Benefits for climate change mitigation and health	EXCLUDE on language	none
Perez Cueto (2015) (ID:69088735)	Sustainable and healthy diet?. Retrospective and implications for public health nutrition	EXCLUDE on language	none
Reisch (2012) (ID:69092272)	Health, food and sustainable development: Requirements for a successful nutrition education	EXCLUDE on language	none
). Achieving food... (Beddington) (ID:69085582)	). Achieving food security in the face of climate change: Summary for policy makers from the Commission on Sustainable Agriculture and Climate Change	EXCLUDE on outcome	none
Abrahamse (2018) (ID:80404292)	Informational strategies to promote pro environmental behaviour: changing knowledge, awareness and attitude	EXCLUDE on outcome	none
Annunziata (2014) (ID:69102902)	Factors affecting consumer attitudes towards food products with sustainable attributes	EXCLUDE on outcome	none
Apostolidis (2016) (ID:69084793)	Should We Stop Meating Like This? Reducing Meat Consumption through Substitution	EXCLUDE on outcome	none
Baddeley (2012) (ID:69084807)	Trade Policy Implications of Carbon Labels on Food	EXCLUDE on outcome	none
Baker (2015) (ID:69085560)	Urban food policies and programmes: An overview	EXCLUDE on outcome	none
BalÃ¡zs (2021) (ID:69103217)	Policy interventions promoting sustainable food and feed systems: A delphi study of legume production and consumption	EXCLUDE on outcome	none
Baldwin (2012) (ID:69103223)	Sustainability Principles and Sustainable Innovation for Food Products	EXCLUDE on outcome	No measures
Barclay (2018) (ID:69103273)	The sustainable seafood movement is a Governance concert, with the audience playing a key role	EXCLUDE on outcome	none
Barnes (2017) (ID:69086978)	Mediating good food and moments of possibility with Jamie Oliver: Problematising celebrity chefs as talking labels	EXCLUDE on outcome	none
Batat (2017) (ID:69103366)	Alternative food consumption (AFC): idiocentric and allocentric factors of influence among low socio economic status (SES) consumers	EXCLUDE on outcome	none
Bauhus (2012) (ID:69103390)	Food security and sustainable productivity growth: Report of the scientific advisory board on agricultural policy of the federal ministry of food, agriculture and consumer protection (BMELV): January 2012	EXCLUDE on outcome	none
Beddington (2011) (ID:69085580)	Achieving food security in the face of climate change: Summary for policy makers from the Commission on Sustainable Agriculture and Climate Change	EXCLUDE on outcome	none
Betzler (2022) (ID:69103614)	Predicting sustainable consumption behavior: knowledge based, value based, emotional and rational influences on mobile phone, food and fashion consumption	EXCLUDE on outcome	none
Bockel (2020) (ID:69085620)	Agriculture, Landscape and Food Value Chain Transformation as Key Engines in Climate Change Mitigation: A Review of Some Low Carbon Policy Options and	EXCLUDE on outcome	none
Bohm (2009) (ID:69103836)	Guiding Australian Consumers to Sustainable Seafood Choices	EXCLUDE on outcome	none
Bostrom (2019) (ID:69087094)	Can we rely on 'climate friendly' consumption?	EXCLUDE on outcome	none
Brcic Stipcevic (2011) (ID:69087110)	EMPIRICAL RESEARCH OF ATTITUDES TOWARDS ORGANIC FOOD AMONG CROATIAN CONSUMERS	EXCLUDE on outcome	none
Briggs (2013) (ID:69104023)	Assessing the impact on chronic disease of incorporating the societal cost of greenhouse gases into the price of food: An econometric and comparative risk assessment modelling study	EXCLUDE on outcome	none
Brink (2019) (ID:69104034)	Development of healthy and sustainable food based dietary guidelines for the Netherlands	EXCLUDE on outcome	none
Brown (2014) (ID:80404300)	Mobile MyPlate: A Pilot Study Using Text Messaging to Provide Nutrition Education and Promote Better Dietary Choices in College Students	EXCLUDE on outcome	none
Burlingame (2011) (ID:69104185)	Sustainable diets: the Mediterranean diet as an example	EXCLUDE on outcome	none
Calderon Monge (2021) (ID:69100036)	Narrowing the gap between consumer purchasing intention and behaviour through ecolabelling: a challenge for eco entrepreneurism	EXCLUDE on outcome	none
Caputo (2012) (ID:69100125)	Evaluation of Campania's consumers preferences for a generic food miles labeling system	EXCLUDE on outcome	none
Caputo (2018) (ID:69100126)	Comparing Serial, and Choice Task Stated and Inferred Attribute Non Attendance Methods in Food Choice Experiments	EXCLUDE on outcome	none
Caro (2017) (ID:69100166)	Toward a more consistent combined approach of reduction targets and climate policy regulations: The illustrative case of a meat tax in Denmark	EXCLUDE on outcome	none
Castaldi (2019) (ID:69100211)	Su Eatable Life Project: Reducing carbon emissions and water use pressure through sustainable diet	EXCLUDE on outcome	none
Cerrato (2022) (ID:69100287)	Meet your meat: The effect of imagined intergroup contact on wanting and liking of meat	EXCLUDE on outcome	no outcome focused on environment but on animal welfare
Chalmers (2019) (ID:69100307)	Impacts of reducing UK beef consumption using a revised sustainable diets framework	EXCLUDE on outcome	none
Chapman (2017) (ID:69100356)	Sustainability beyond city limits: can â€œgreenerâ€ beef lighten a cityâ€™s Ecological Footprint?	EXCLUDE on outcome	none
Cheah (2020) (ID:69087210)	Drivers and barriers toward reducing meat consumption	EXCLUDE on outcome	none
Ã‡oker (2020) (ID:69100675)	Fleshing out the theory of planned of behavior: Meat consumption as an environmentally significant behavior	EXCLUDE on outcome	none
Culliford (2020) (ID:69100918)	A cross sectional survey of the readiness of consumers to adopt an environmentally sustainable diet	EXCLUDE on outcome	none
Curry (2015) (ID:69100933)	Values and decisions on sustainable food choices when eating out	EXCLUDE on outcome	none
Czarnezki (2011) (ID:69085739)	The Future of Food Eco Labeling: Organic, Carbon Footprint, and Environmental Life Cycle Analysis	EXCLUDE on outcome	none
Daly (2020) (ID:69101003)	A social practice perspective on meat reduction in Australian households: Rethinking intervention strategies	EXCLUDE on outcome	none
Danner (2020) (ID:69087332)	Using online comments to explore consumer beliefs regarding organic food in German speaking countries and the United States	EXCLUDE on outcome	none
De Bernardi (2018) (ID:69101118)	Alternative food networks: sustainable business models for anti consumption food cultures	EXCLUDE on outcome	none
de Boer (2019) (ID:69101120)	Strategies towards healthy and sustainable protein consumption: A transition framework at the levels of diets, dishes, and dish ingredients	EXCLUDE on outcome	none
Dihr (2021) (ID:69101436)	Consumersâ€™ knowledge gain through a cross category environmental label	EXCLUDE on outcome	Very interesting study!
Doherty (2011) (ID:69084275)	Applying the whole system settings approach to food within universities	EXCLUDE on outcome	none
Drewnowski (2020) (ID:69101595)	Toward healthy diets from sustainable food systems	EXCLUDE on outcome	none
Dudinskaya (2021) (ID:69101642)	European consumersâ€™ willingness to pay for red meat labelling attributes	EXCLUDE on outcome	none
Eerola (2008) (ID:69087456)	Voting for environmental policy under income and preference heterogeneity	EXCLUDE on outcome	none
Ekelund (2016) (ID:69101751)	Climate labelling and the importance of increased vegetable consumption	EXCLUDE on outcome	none
Engels (2010) (ID:69101816)	Toward a sustainability label for food products: An analysis of experts' and consumers' acceptance	EXCLUDE on outcome	none
Fabinyi (2016) (ID:69101930)	Sustainable seafood consumption in China	EXCLUDE on outcome	none
Feindt (2009) (ID:69085824)	Policy stretching and institutional layering: British food policy between security, safety, quality, health and climate change	EXCLUDE on outcome	none
Fernandes (2016) (ID:69102071)	Enhancing Linkages between Healthy Diets, Local Agriculture, and Sustainable Food Systems: The School Meals Planner Package in Ghana	EXCLUDE on outcome	none
Filimonau (2017) (ID:69102131)	â€˜Nudgingâ€™ as an architect of more responsible consumer choice in food service provision: The role of restaurant menu design	EXCLUDE on outcome	Not measuring any actual use of the intervention
Fink (2019) (ID:69102144)	Involving stakeholders in the development of a dietary adoption concept: What can we learn from open innovation?	EXCLUDE on outcome	none
Franco (2018) (ID:69102281)	The role of food marketing in increasing awareness of food security and sustainability: Food sustainability branding	EXCLUDE on outcome	none
Fresan (2018) (ID:69087573)	The Mediterranean diet, an environmentally friendly option: evidence from the Seguimiento Universidad de Navarra (SUN) cohort	EXCLUDE on outcome	none
Fresco (2016) (ID:69085856)	Towards a common agricultural and food policy	EXCLUDE on outcome	none
Friel (2014) (ID:69102324)	Towards healthy and sustainable food consumption: An Australian case study	EXCLUDE on outcome	none
Friis (2017) (ID:80455646)	Comparison of three nudge interventions (priming, default option, and perceived variety) to promote vegetable consumption in a self service buffet setting	EXCLUDE on outcome	none
Futtrup (2021) (ID:69102382)	Is the whole more than the sum of its parts? Challenges and opportunities for a holistic consumer friendly sustainability label on food	EXCLUDE on outcome	none
Gadema (2011) (ID:69084989)	The Use and Usefulness of Carbon Labelling Food: A Policy Perspective from a Survey of UK Supermarket Shoppers	EXCLUDE on outcome	none
Garcez (2021) (ID:69097462)	Sustainable meat: Looking through the eyes of australian consumers	EXCLUDE on outcome	none
Garnett (2011) (ID:69085874)	Where are the best opportunities for reducing greenhouse gas emissions in the food system (including the food chain)?	EXCLUDE on outcome	none
Ghvanidze (2017) (ID:69097610)	A discrete choice experiment of the impact of consumersâ€™ environmental values, ethical concerns, and health consciousness on food choices: A cross cultural analysis	EXCLUDE on outcome	none
Golan (2001) (ID:69085007)	Economics of Food Labeling	EXCLUDE on outcome	none
Goodland (1997) (ID:69097800)	Environmental sustainability in agriculture: Diet matters	EXCLUDE on outcome	none
Goossens (2017) (ID:69097810)	Qualitative assessment of eco labels on fresh produce in Flanders (Belgium) highlights a potential intentionâ€“performance gap for the supply chain	EXCLUDE on outcome	none
Gopal (2013) (ID:69087674)	Seafood Ecolabelling	EXCLUDE on outcome	none
Grankvist (2001) (ID:69084306)	The importance of beliefs and purchase criteria in the choice of eco labeled food products	EXCLUDE on outcome	none
Grankvist (2007) (ID:69087688)	Values and eco and fair trade labelled products	EXCLUDE on outcome	none
Grankvist (2007) (ID:69097880)	Predictors of purchase of eco labelled food products: A panel study	EXCLUDE on outcome	Only tests frequency of purhcasing eco labeled products not in comparison to anything else or to intervention no internvetion
Greco (2015) (ID:69097906)	Aware eaters of water: An idea for water labelling	EXCLUDE on outcome	none
Grunert (2011) (ID:69097982)	Sustainability in the Food Sector: A Consumer Behaviour Perspective	EXCLUDE on outcome	none
Grunert (2014) (ID:69085022)	Sustainability Labels on Food Products: Consumer Motivation, Understanding and Use	EXCLUDE on outcome	none
Gsottbauer (2014) (ID:69097988)	Environmental policy when pollutive consumption is sensitive to advertising: Norms versus status	EXCLUDE on outcome	none
Gulbrandsen (2006) (ID:80455647)	Creating markets for eco labelling: are consumers insignificant?	EXCLUDE on outcome	none
Gunn (2014) (ID:69098038)	Choice editing as a retailers' tool for sustainable consumption	EXCLUDE on outcome	none
Haines (2009) (ID:69085942)	Public health benefits of strategies to reduce greenhouse gas emissions: overview and implications for policy makers	EXCLUDE on outcome	none
Hansmann (2020) (ID:69087757)	Determinants of Different Types of Positive Environmental Behaviors: An Analysis of Public and Private Sphere Actions	EXCLUDE on outcome	none
Happer (2019) (ID:69098235)	Meat consumption, behaviour and the media environment: a focus group analysis across four countries	EXCLUDE on outcome	none
Harland (2012) (ID:69098251)	Achieving eatwell plate recommendations: Is this a route to improving both sustainability and healthy eating?	EXCLUDE on outcome	none
Hartikainen (2014) (ID:69098282)	Finnish consumer perceptions of carbon footprints and carbon labelling of food products	EXCLUDE on outcome	No measured or proxy of outcome
He (2014) (ID:69084308)	The association between organic school food policy and school food environment: results from an observational study in Danish schools	EXCLUDE on outcome	none
He (2021) (ID:69098348)	Does local label bias consumer taste buds and preference? Evidence of a strawberry sensory experiment	EXCLUDE on outcome	none
Hempel (2022) (ID:69098416)	The Gap between Citizensâ€™ Concerns and Consumersâ€™ Actions: Which Factors Impair the Adoption of Food related Mitigation Options?	EXCLUDE on outcome	none
Hoek (2017) (ID:69098585)	Shrinking the food print: A qualitative study into consumer perceptions, experiences and attitudes towards healthy and environmentally friendly food behaviours	EXCLUDE on outcome	none
Horne (2009) (ID:80404328)	Limits to labels: The role of eco labels in the assessment of product sustainability and routes to sustainable consumption	EXCLUDE on outcome	none
Hsu (2017) (ID:69087851)	A Complete Analysis of Carbon Taxation: Considering the Revenue Side	EXCLUDE on outcome	none
Hunter (2016) (ID:69085055)	Fear of Climate Change Consequences and Predictors of Intentions to Alter Meat Consumption	EXCLUDE on outcome	none
Huyard (2020) (ID:69098794)	Sustainable food education: what food preparation competences are needed to support vegetable consumption?	EXCLUDE on outcome	none
Hwang (2020) (ID:69098805)	Factors affecting consumers' alternative meats buying intentions: Plant based meat alternative and cultured meat	EXCLUDE on outcome	none
Ibarrola Rivas (2017) (ID:69098838)	Rethinking food security in Mexico: Discussing the need for sustainable transversal policies linking food production and food consumption	EXCLUDE on outcome	none
Iue (2022) (ID:69098924)	The development of â€œBlue Seafood Guide,â€ a sustainable seafood rating program, and its implication in Japan	EXCLUDE on outcome	none
Jacobson (2006) (ID:69086031)	Six arguments for a greener diet	EXCLUDE on outcome	none
Jo (2019) (ID:69099113)	Willingness to pay for eco labeled food in forests: Integrated view from South Korea	EXCLUDE on outcome	none
Jonell (2016) (ID:69099166)	Eco labeled seafood: Determinants for (blue) green consumption	EXCLUDE on outcome	none
Jones (2019) (ID:69099186)	New zealandâ€™s food system is unsustainable: A survey of the divergent attitudes of agriculture, environment, and health sector professionals towards eating guidelines	EXCLUDE on outcome	none
Jones (2020) (ID:69099192)	â€˜Just donâ€™t tell them whatâ€™s in itâ€™: Ethics, edible insects and sustainable food choice in schools	EXCLUDE on outcome	none
Jungbluth (2012) (ID:69099245)	Feasibility of environmental product information based on life cycle thinking and recommendations for Switzerland	EXCLUDE on outcome	none
JÃ¼rgens (2004) (ID:69099251)	Marketing "eco coffee" and "eco bananas" The example of Sweden	EXCLUDE on outcome	none
Karpouzis (2021) (ID:69099382)	Evaluating OzHarvestâ€™s primary school Food Education and Sustainability Training (FEAST) program in 10â€“12 year old children in Australia: protocol for a pragmatic cluster non randomized controlled trial	EXCLUDE on outcome	none
Kasterine (2010) (ID:69086067)	The effectiveness, efficiency and equity of market based and voluntary measures to mitigate greenhouse gas emissions from the agri food sector	EXCLUDE on outcome	none
Katare (2020) (ID:69099405)	Toward Optimal Meat Consumption	EXCLUDE on outcome	none
Katzeff (2020) (ID:69099417)	Encouraging organic food consumption through visualization of personal shopping data	EXCLUDE on outcome	none
Kerr (2011) (ID:69099508)	Sustainable consumption UK Government activity	EXCLUDE on outcome	none
Kimmons (2012) (ID:69099611)	Developing and implementing health and sustainability guidelines for institutional food service	EXCLUDE on outcome	none
Kimmons (2012) (ID:69099612)	Adopting healthy and sustainable food service guidelines: Emerging evidence from implementation at the United States Federal Government, New York City, Los Angeles County, and Kaiser Permanente	EXCLUDE on outcome	none
Kirveennummi (2013) (ID:69099651)	Beating unsustainability with eating: Four alternative food consumption scenarios	EXCLUDE on outcome	none
Kretschmer (2021) (ID:69099857)	Sustainability transitions in university food serviceâ€”A living lab approach of locavore meal planning and procurement	EXCLUDE on outcome	none
Kuo (2015) (ID:69099958)	Engage people in pro environmental behaviors through online prosocial interaction and pro health intervention	EXCLUDE on outcome	Conference paper only describing a coming paper
Lacroix (2019) (ID:69094138)	Labeling for Sustainable Food: The Consumer's Point of View	EXCLUDE on outcome	none
Laestadius (2014) (ID:69084608)	Encouraging reduced meat consumption to mitigate climate change: Toward an understanding of ngo campaign and messaging choices in the U.S., Canada, and Sweden	EXCLUDE on outcome	none
Lang (2001) (ID:69086134)	Food, social policy and the environment: towards a new model	EXCLUDE on outcome	none
Lassen (2020) (ID:69094263)	Development of a danish adapted healthy plant based diet based on the EAT lancet reference diet	EXCLUDE on outcome	none
Lawrence (2015) (ID:69094292)	Formulating policy activities to promote healthy and sustainable diets	EXCLUDE on outcome	none
Lawrence (2019) (ID:69094291)	Sustainable, resilient food systems for healthy diets: The transformation agenda	EXCLUDE on outcome	none
Lea (2006) (ID:69094332)	Consumers' readiness to eat a plant based diet	EXCLUDE on outcome	none
Leach (2016) (ID:69085130)	Environmental Impact Food Labels Combining Carbon, Nitrogen, and Water Footprints	EXCLUDE on outcome	none
Lee (2021) (ID:69094359)	Affordability of current, and healthy, more equitable, sustainable diets by area of socioeconomic disadvantage and remoteness in Queensland: insights into food choice	EXCLUDE on outcome	none
Lei (2020) (ID:69085134)	Promoting Dietary Guidelines and Environmental Sustainability in China	EXCLUDE on outcome	none
Lembcke (2020) (ID:69088198)	Behavioral Design in Online Supermarkets: How Virtual Shopping Cart Functions Impact Sustainable Consumption	EXCLUDE on outcome	none
Lindgren (2020) (ID:69094666)	The political dimension of consuming animal products in education: An analysis of upper secondary student responses when school lunch turns green and vegan	EXCLUDE on outcome	none
Lo (2015) (ID:69088275)	The Good Food Purchasing Policy: A tool to intertwine worker justice with a sustainable food system	EXCLUDE on outcome	none
Lu (2019) (ID:69088292)	Apply Deep Learning Image Recognition Technique to Promote Green Consumer Behavior	EXCLUDE on outcome	none
Lusk (2018) (ID:69085161)	Understanding the Impacts of Food Consumer Choice and Food Policy Outcomes	EXCLUDE on outcome	none
Macdiarmid (2012) (ID:69086182)	Sustainable diets for the future: can we contribute to reducing greenhouse gas emissions by eating a healthy diet?	EXCLUDE on outcome	none
MacRae (2012) (ID:69095005)	Empowering the citizen consumer: Re regulating consumer information to support the transition to sustainable and health promoting food systems in Canada	EXCLUDE on outcome	none
Malone (2018) (ID:69095111)	Consequences of Participant Inattention with an Application to Carbon Taxes for Meat Products	EXCLUDE on outcome	none
Martinez (2016) (ID:69095250)	Policies supporting local food in the United States	EXCLUDE on outcome	none
McBey (2019) (ID:69095375)	Nudging, formulating new products, and the lifecourse: A qualitative assessment of the viability of three methods for reducing Scottish meat consumption for health, ethical, and environmental reasons	EXCLUDE on outcome	none
Megicks (2012) (ID:69095477)	Understanding local food shopping: Unpacking the ethical dimension	EXCLUDE on outcome	none
Mehta (2021) (ID:69084356)	A critical food system program in South Australia and the effects on consumer knowledge and attitudes	EXCLUDE on outcome	none
Menozzi (2021) (ID:69088438)	Insects as Feed for Farmed Poultry: Are Italian Consumers Ready to Embrace This Innovation?	EXCLUDE on outcome	none
Milford (2019) (ID:69095664)	Meat reduction by force: The case of "meatless monday" in the Norwegian Armed Forces	EXCLUDE on outcome	No results that can be connected to actual outcome. Highly relevant study though
Milner (2018) (ID:69095705)	Sustainable diets are context specific but are they realistic?	EXCLUDE on outcome	none
Moberg (2019) (ID:69086246)	Determining the climate impact of food for use in a climate taxâ€”design of a consistent and transparent model	EXCLUDE on outcome	none
MÃ¸rk (2017) (ID:69095885)	Determinants of citizen acceptance of environmental policy regulating consumption in public settings: Organic food in public institutions	EXCLUDE on outcome	none
Morris (2019) (ID:69088510)	Urban food governance and the de animalisation of the food system	EXCLUDE on outcome	none
Moskwa (2015) (ID:69095924)	Sustainability through food and conversation: the role of an entrepreneurial restaurateur in fostering engagement with sustainable development issues	EXCLUDE on outcome	none
Murphy Bokern (2015) (ID:69086275)	The role of corporate social responsibility in reducing greenhouse gas emissions from agriculture and food	EXCLUDE on outcome	none
My (2017) (ID:69096058)	Consumersâ€™ familiarity with and attitudes towards food quality certifications for rice and vegetables in Vietnam	EXCLUDE on outcome	none
Ndlela (2021) (ID:69096164)	Innovative regulation of meat consumption in South Africa: An environmental rights perspective	EXCLUDE on outcome	none
Nestle (2018) (ID:69096213)	Perspective: Challenges and controversial issues in the dietary guidelines for Americans, 1980 2015	EXCLUDE on outcome	none
Newman (2012) (ID:69088578)	The influence of consumer concern about global climate change on framing effects for environmental sustainability messages	EXCLUDE on outcome	none
Nguyen (2019) (ID:69096255)	Organic food purchases in an emerging market: The influence of consumersâ€™ personal factors and green marketing practices of food stores	EXCLUDE on outcome	none
Nordgren (2012) (ID:69096360)	Meat and global warming: Impact models, mitigation approaches and ethical aspects	EXCLUDE on outcome	none
Nordgren (2012) (ID:69096362)	A climate tax on meat?	EXCLUDE on outcome	none
O'Keefe (2016) (ID:69086320)	Consumer responses to a future UK food system	EXCLUDE on outcome	none
Oostindjer (2017) (ID:69088638)	Are school meals a viable and sustainable tool to improve the healthiness and sustainability of children's diet and food consumption? A cross national comparative perspective	EXCLUDE on outcome	none
Oshiro (2018) (ID:69096624)	Sustainable Eating Patterns Should Be Part of the Dietary Guidelines for Americans	EXCLUDE on outcome	none
Ostfeld (2019) (ID:69096635)	Peeling back the label Exploring sustainable palm oil ecolabelling and consumption in the United Kingdom	EXCLUDE on outcome	none
Paddock (2017) (ID:69088663)	Household consumption and environmental change: Rethinking the policy problem through narratives of food practice	EXCLUDE on outcome	none
Panzone (2020) (ID:69096768)	The effect of traffic light labels and time pressure on estimating kilocalories and carbon footprint of food	EXCLUDE on outcome	none
Parker (2021) (ID:69088698)	Can Labelling Create Transformative Food System Change for Human and Planetary Health? A Case Study of Meat	EXCLUDE on outcome	none
Pattara (2017) (ID:69096865)	Carbon footprint as an instrument for enhancing food quality: overview of the wine, olive oil and cereals sectors	EXCLUDE on outcome	none
Perignon (2022) (ID:69096993)	Advantages and limitations of the methodological approaches used to study dietary shifts towards improved nutrition and sustainability	EXCLUDE on outcome	none
Phillipov (2020) (ID:69097070)	Celebrity chefs, consumption politics and food labelling: Exploring the contradictions	EXCLUDE on outcome	none
Pieniak (2016) (ID:69097094)	Sustainable healthy eating behaviour of young adults: Towards a novel methodological approach	EXCLUDE on outcome	This is a study protocol.
Pira (2016) (ID:69086386)	Sustainable Agricultural System: Pathways to a Nordic Agricultural and Food System with Reduced Emissions of Greenhouse Gases and Air Pollutants: Policy	EXCLUDE on outcome	none
Piscopo (2013) (ID:69088762)	FEATURING SUSTAINABILITY: A REVIEW OF DIFFERENT TYPES OF DIETARY GUIDANCE FOR CONSUMERS	EXCLUDE on outcome	none
Plassmann (2010) (ID:69097159)	Carbon footprinting and carbon labelling of food products	EXCLUDE on outcome	none
Poelman (2008) (ID:80404344)	The influence of information about organic production and fair trade on preferences for and perception of pineapple	EXCLUDE on outcome	none
Potter (2021) (ID:69088786)	Multi criteria evaluation of plant based foods use of environmental footprint and LCA data for consumer guidance	EXCLUDE on outcome	none
Pulkkinen (2016) (ID:69097354)	Development of a Climate Choice meal concept for restaurants based on carbon footprinting	EXCLUDE on outcome	none
Raptou (2022) (ID:69092156)	Consumption Patterns and Public Attitudes Toward Organic Foods: The Role of Climate Change Awareness	EXCLUDE on outcome	Full text here: https://link.springer.com/content/pdf/10.1007/978 3 030 78566 6.pdf
Rawe (2019) (ID:69086430)	Transforming food systems under climate change: Local to global policy as a catalyst for change	EXCLUDE on outcome	none
Reczkova (2013) (ID:69088859)	Some issues of consumer preferences for eco labeled fish to promote sustainable marine capture fisheries in peninsular Malaysia	EXCLUDE on outcome	none
Ricci (2020) (ID:69092333)	Do major climate change related public events have an impact on consumer choices?	EXCLUDE on outcome	none
Richter (2017) (ID:69092359)	Sustainable seafood consumption in action: Relevant behaviors and their predictors	EXCLUDE on outcome	none
Riskos (2021) (ID:69088886)	Ecolabels and the Attitude Behavior Relationship towards Green Product Purchase: A Multiple Mediation Model	EXCLUDE on outcome	none
Rogissart (2019) (ID:69086457)	Food policies and climate: a literature review	EXCLUDE on outcome	none
RÃ¶Ã¶s (2011) (ID:69092566)	Challenges of carbon labelling of food products: A consumer research perspective	EXCLUDE on outcome	none
RÃ¶Ã¶s (2014) (ID:69092561)	Communicating the environmental impact of meat production: Challenges in the development of a Swedish meat guide	EXCLUDE on outcome	none
Rumble (2018) (ID:69084404)	Guiding Diffusion among Local Food Clientele: Recommendations for Extension Programming	EXCLUDE on outcome	none
Samant (2016) (ID:80404348)	Quality perception and acceptability of chicken breast meat labeled with sustainability claims vary as a function of consumersâ€™ label understanding level	EXCLUDE on outcome	Perception of taste etc. No relevant outcome.
Saviolidis (2020) (ID:69092964)	Stakeholder perceptions of policy tools in support of sustainable food consumption in Europe: Policy implications	EXCLUDE on outcome	none
Schaubroeck (2018) (ID:69092999)	A pragmatic framework to score and inform about the environmental sustainability and nutritional profile of canteen meals, a case study on a university canteen	EXCLUDE on outcome	none
Searchinger (2018) (ID:69086522)	Creating a sustainable food future: a menu of solutions to feed nearly 10 billion people by 2050 synthesis report	EXCLUDE on outcome	none
Seed (2015) (ID:69093163)	Sustainability in the Qatar national dietary guidelines, among the first to incorporate sustainability principles	EXCLUDE on outcome	none
Shakeri (2021) (ID:69093261)	Envirofy your Shop: Development of a Real time Tool to Support Eco friendly Food Purchases Online	EXCLUDE on outcome	none
Simmonds (2021) (ID:69093459)	â€œIt's not as simple as something like sugarâ€: values and conflict in the UK meat tax debate	EXCLUDE on outcome	none
Sogari (2015) (ID:69093641)	Consumer attitude towards sustainable labelled wine: an exploratory approach	EXCLUDE on outcome	none
Songa (2019) (ID:69089129)	How do implicit/explicit attitudes and emotional reactions to sustainable logo relate? A neurophysiological study	EXCLUDE on outcome	none
SÃ¶rqvist (2015) (ID:80404352)	The green halo: Mechanisms and limits of the eco label effect	EXCLUDE on outcome	none
Spendrup (2019) (ID:69093750)	Evaluating Consumer Understanding of the Swedish Meat Guideâ€”A Multi layered Environmental Information Tool Communicating Trade offs When Choosing Food	EXCLUDE on outcome	none
Springmann (2017) (ID:69093772)	Mitigation potential and global health impacts from emissions pricing of food commodities	EXCLUDE on outcome	none
Stein (2013) (ID:69093855)	Public sector food procurement in UK local authorities: Ethics and sustainability	EXCLUDE on outcome	none
Tangnatthanakrit (2021) (ID:69090068)	TRUST BUILDING FACTORS AND THEIR IMPACT ON CONSUMERS THE CASE OF ORGANIC FOOD MARKET IN THAILAND	EXCLUDE on outcome	none
Teisl (2002) (ID:80455652)	Can Eco Labels Tune a Market? Evidence from Dolphin Safe Labeling	EXCLUDE on outcome	Focus is rather on animal welfare
Testa (2018) (ID:69090156)	Social sustainability as buying local: Effects of soft policy, meso level actors, and social influences on purchase intentions	EXCLUDE on outcome	none
ThÃ¸gersen (2010) (ID:69090196)	Country differences in sustainable consumption: The case of organic food	EXCLUDE on outcome	none
TjÃ¤rnemo (2015) (ID:69090285)	Swedish food retailers promoting climate smarter food choices Trapped between visions and reality?	EXCLUDE on outcome	none
Torma (2018) (ID:69090332)	I nudge myself: Exploring â€˜self nudgingâ€™ strategies to drive sustainable consumption behaviour	EXCLUDE on outcome	none
Trewern (2022) (ID:69090390)	â€œDoes it change the nature of food and capitalism?â€ Exploring expert perspectives on public policies for a transition to â€˜less and betterâ€™ meat and dairy	EXCLUDE on outcome	none
Tzilivakis (2012) (ID:69090508)	A framework for practical and effective eco labelling of food products	EXCLUDE on outcome	none
Upham (2011) (ID:69090538)	Carbon labelling of grocery products: Public perceptions and potential emissions reductions	EXCLUDE on outcome	none
Upham (2011) (ID:80404356)	Carbon labelling of grocery products: public perceptions and potential emissions reductions	EXCLUDE on outcome	none
van Asselt (2021) (ID:69090585)	Incorporating sustainability into food based dietary guidelines by â€œtraffic light ecolabellingâ€	EXCLUDE on outcome	none
van Doorn (2011) (ID:80404357)	Willingness to pay for organic products: Differences between virtue and vice foods	EXCLUDE on outcome	none
Van Loo (2017) (ID:69085412)	Healthy, Sustainable and Plant Based Eating: Perceived (Mis)match and Involvement Based Consumer Segments as Targets for Future Policy	EXCLUDE on outcome	Interesting paper! measures peoples perceptions of sustainable diets
Verfuerth (2019) (ID:69090774)	Understanding contextual spillover: Using identity process theory as a lens for analyzing behavioral responses to a workplace dietary choice intervention	EXCLUDE on outcome	none
Verger (2018) (ID:69090776)	A â€œFork to Farmâ€ Multi Scale Approach to Promote Sustainable Food Systems for Nutrition and Health: A Perspective for the Mediterranean Region	EXCLUDE on outcome	none
Vinnari (2012) (ID:69085424)	Sustainability of Diets: From Concepts to Governance	EXCLUDE on outcome	none
Wakeland (2009) (ID:69090967)	Measuring the effects of food carbon footprint training on consumers	EXCLUDE on outcome	none
Wang (2020) (ID:69091080)	Learning outcomes of a blended learning system for green food and beverage education	EXCLUDE on outcome	none
Weber (2021) (ID:69091144)	Mobile apps as a sustainable shopping guide: The effect of eco score rankings on sustainable food choice	EXCLUDE on outcome	none
Wegener (2018) (ID:69091154)	Equipping Future Generations of Registered Dietitian Nutritionists and Public Health Nutritionists: A Commentary on Education and Training Needs to Promote Sustainable Food Systems and Practices in the 21st Century	EXCLUDE on outcome	none
Weiss (2010) (ID:69091178)	Stop the beef eaters, save the world	EXCLUDE on outcome	none
Whitley (2018) (ID:69091251)	Public receptiveness to policies promoting plant based diets: framing effects and social psychological and structural influences	EXCLUDE on outcome	none
Willett (2021) (ID:69091300)	Building better guidelines for healthy and sustainable diets	EXCLUDE on outcome	none
Winson (2021) (ID:69091365)	Ecolabeled seafood and sustainable consumption in the Canadian context: issues and insights from a survey of seafood consumers	EXCLUDE on outcome	none
Wong (2020) (ID:69091412)	Consumer perceptions on product carbon footprints and carbon labels of beverage merchandise in Hong Kong	EXCLUDE on outcome	none
Wyker (2010) (ID:69091500)	Behavioral Change Theories Can Inform the Prediction ofÂ Young Adults' Adoption of a Plant based Diet	EXCLUDE on outcome	none
Xu (2020) (ID:69091543)	Communicative and globalizing impacts of food labels: an Australian study	EXCLUDE on outcome	none
Å»akowska Biemans (2017) (ID:80404361)	Free Range, Organic? Polish Consumers Preferences Regarding Information on Farming System and Nutritional Enhancement of Eggs: A Discrete Choice Based Experiment	EXCLUDE on outcome	Only looks at relative importance
Zepeda (2013) (ID:69084456)	A conceptual framework for analyzing consumers' food label preferences: An exploratory study of sustainability labels in France, Quebec, Spain and the US	EXCLUDE on outcome	Only look at which labels consumers prefer
Zhou (2019) (ID:80404363)	Carbon labels and â€œhorizontal location effectâ€: Can carbon labels increase the choice of green product?	EXCLUDE on outcome	Only compares different carbon labels - no change in actual consumption
Zhu (2013) (ID:69091923)	Green food consumption intention, behaviors and influencing factors among Chinese consumers	EXCLUDE on outcome	none
Song (2019) (ID:69089127)	Ecolabel's role in informing sustainable consumption: A naturalistic decision making study using eye tracking glasses	EXCLUDE on outcome	none
Vermeir (2006) (ID:69090789)	Sustainable food consumption: Exploring the consumer "attitude - Behavioral intention" gap	EXCLUDE on outcome	none
2nd International Conference... (2013) (ID:69102429)	2nd International Conference on Food and Environment: The Quest for a Sustainable Future, FENV 2013	EXCLUDE on study type	none
Calvo Malvar (2016) (ID:80404303)	A randomised, family focused dietary intervention to evaluate the Atlantic diet: the GALIAT study protocol	EXCLUDE on study type	none
Hackett (2021) (ID:69087733)	A mixed method approach examining the environmental impacts of plant based food products and the use of eco labels in the UK	EXCLUDE on study type	Abstract in a proceedings - no other full text link
Revell (2015) (ID:69085289)	Meat and Milk Consumption 2050: The Potential for Demand Side Solutions to Greenhouse Gas Emissions Reduction: Guest Editorial	EXCLUDE on study type	No real method or clear referencing to where the data is
Hsieh (2011) (ID:69098713)	Editorial comment	EXCLUDE on study type	editorial comment
Blandford (2015) (ID:69084844)	Greenhouse Gas Abatement in Agriculture Is There a Conflict with Food Security?	EXCLUDE on target group	none
G rska Warsewicz (2018) (ID:69097836)	Organic private labels as sources of competitive advantage The case of international retailers operating on the Polish market	EXCLUDE on target group	none
Grankvist (2007) (ID:69097879)	The impact of environmental information on professional purchasers' choice of products	EXCLUDE on target group	none
Islam (2021) (ID:69087894)	Opportunities for inclusive and efficient low carbon food system development in Bangladesh	EXCLUDE on target group	none
Miranda Ackerman (2017) (ID:69095726)	Extending the scope of eco labelling in the food industry to drive change beyond sustainable agriculture practices	EXCLUDE on target group	none
Sovacool (2021) (ID:69093723)	Decarbonizing the food and beverages industry: A critical and systematic review of developments, sociotechnical systems and policy options	EXCLUDE on target group	none
Wright (2014) (ID:69086738)	Farmers, food and climate change: ensuring community based adaptation is mainstreamed into agricultural programmes	EXCLUDE on target group	none
Zaharia (2021) (ID:69091741)	Developing sustainable food systems in europe: National policies and stakeholder perspectives in a four country analysis	EXCLUDE on target group	none
Costanigro (2012) (ID:80404309)	Local, Organic, Conventionalâ€” Asymmetric Effects of Information and Taste on Label Preferences in an Experimental Auction	EXCLUDE redundant	We include the published paper instead: https://reader.elsevier.com/reader/sd/pii/S0950329313001407?token=0AD08559A0F69EA315C55400BD35E3EC18A4A35B6D14038CB984F67963CC0100AD6847294F1DBF651CBB72D76AE399E1&originRegion=eu west 1&originCreation=20230203114140
de Barcellos (2015) (ID:69101114)	Consumption of eco innovative food: How values and attitudes drive consumersâ€™ purchase of organics?	EXCLUDE redundant	none
Garrido (2021) (ID:69097507)	The effect of intrinsic and extrinsic quality on the willingness to pay for a convenient meal: A combination of home use test with online auctions	EXCLUDE redundant	none
Meyerding (2016) (ID:69095603)	Determination of part worth utilities of food labels using the choice based conjoint analysis using the example of tomatoes in Germany	EXCLUDE redundant	A working paper version of 10.1016/j.appet.2016.03.025

## Sheet: 3.2 Excluded relevant reviews
Item	Title	Exclude code	Note
Abrahamse (2020) (ID:69102508)	How to Effectively Encourage Sustainable Food Choices: A Mini-Review of Available Evidence	EXCLUDE relevant review	Excluded on title and abstract level
Aguirre (2021) (ID:69102598)	What Influences the Sustainable Food Consumption Behaviours of University Students? A Systematic Review	EXCLUDE relevant review	none
Alberdi (2021) (ID:69102701)	Identifying a sustainable food procurement strategy in healthcare systems: A scoping review	EXCLUDE relevant review	none
Aleksandrowicz (2016) (ID:69085516)	The impacts of dietary change on greenhouse gas emissions, land use, water use, and health: a systematic review	EXCLUDE relevant review	none
Alfnes (2018) (ID:69084783)	Labeling Farmed Seafood: A Review	EXCLUDE relevant review	none
Allan (2017) (ID:69102763)	Environmental interventions for altering eating behaviours of employees in the workplace: a systematic review	EXCLUDE relevant review	none
Arton (2018) (ID:69103017)	What do we know about the impacts of the Marine Stewardship Council seafood ecolabelling program? A systematic map protocol	EXCLUDE relevant review	none
Asioli (2020) (ID:69103049)	Sustainability-related food labels	EXCLUDE relevant review	none
Attwood (2020) (ID:80404297)	Playbook for guiding diners toward plant-rich dishes in food service	EXCLUDE relevant review	Excluded on title and abstract level
Auestad (2015) (ID:69103093)	What current literature tells us about sustainable diets: Emerging research linking dietary patterns, environmental sustainability, and economics	EXCLUDE relevant review	none
Barbour (2021) (ID:69103268)	Local urban government policies to facilitate healthy and environmentally sustainable diet-related practices: A scoping review	EXCLUDE relevant review	none
Beghin (2021) (ID:69103464	Consumer valuation of and attitudes towards novel foods produced with new plant engineering techniques: A review	EXCLUDE relevant review	Excluded on title and abstract level
Bianchi (2018) (ID:69103654)	Interventions targeting conscious determinants of human behaviour to reduce the demand for meat: A systematic review with qualitative comparative analysis	EXCLUDE relevant review	Excluded on title and abstract level
Biasini (2021) (ID:69103658)	Understanding, promoting and predicting sustainable diets: A systematic review	EXCLUDE relevant review	none
Blandford (2021) (ID:69103756)	We Should Focus on Food Consumption to Reduce Greenhouse Gas Emissions in Agriculture	EXCLUDE relevant review	none
Bonnet (2020) (ID:69103872)	Viewpoint: Regulating meat consumption to improve health, the environment and animal welfare	EXCLUDE relevant review	none
Bunge (2021) (ID:69104148)	Sustainable food profiling models to inform the development of food labels that account for nutrition and the environment: a systematic review	EXCLUDE relevant review	Excluded on title and abstract level
Byerly (2018) (ID:69104230)	Nudging pro-environmental behavior: evidence and opportunities	EXCLUDE relevant review	Excluded on title and abstract level
Cecchini (2018) (ID:69100262)	Sustainable agri-food products: A review of consumer preference studies through experimental economics	EXCLUDE relevant review	none
Dai (2020) (ID:69100989)	Life cycle environmental impacts of food away from home and mitigation strategiesâ€”a review	EXCLUDE relevant review	none
Dawkins (2019) (ID:69101098)	Advancing sustainable consumption at the local government level: A literature review	EXCLUDE relevant review	none
Delabre (2021) (ID:69101271)	Actions on sustainable food production and consumption for the post-2020 global biodiversity framework	EXCLUDE relevant review	none
Deliens (2016) (ID:80404314)	Dietary interventions among university students: A systematic review	EXCLUDE relevant review	Excluded on title and abstract level
Desiderio (2022) (ID:69101335)	Social sustainability tools and indicators for the food supply chain: A systematic literature review	EXCLUDE relevant review	none
Dos (2022) (ID:69101551)	Sustainability Recommendations and Practices in School Feeding: A Systematic Review	EXCLUDE relevant review	Excluded on title and abstract level
Edwards-Jones (2010) (ID:69101722)	Does eating local food reduce the environmental impact of food production and enhance consumer health?	EXCLUDE relevant review	none
Falguera (2012) (ID:69101957)	An integrated approach to current trends in food consumption: Moving toward functional and organic products?	EXCLUDE relevant review	none
Feldmann (2015) (ID:80404319)	Consumersâ€™ perceptions and preferences for local food: A review	EXCLUDE relevant review	Excluded on title and abstract level
Ferrari (2019) (ID:69102082)	Can nudging improve the environmental impact of food supply chain? A systematic review	EXCLUDE relevant review	none
Garnett (2015) (ID:69085877)	Policies and actions to shift eating patterns: what works	EXCLUDE relevant review	none
Ghammachi (2022) (ID:69097592)	Investigating Web-Based Nutrition Education Interventions for Promoting Sustainable and Healthy Diets in Young Adults: A Systematic Literature Review	EXCLUDE relevant review	none
GonzÃ¡lez-GarcÃ­a (2018) (ID:69097790)	Carbon footprint and nutritional quality of different human dietary choices	EXCLUDE relevant review	Excluded on title and abstract level
Grech (2020) (ID:69097904)	A scoping review of policies promoting and supporting sustainable food systems in the university setting	EXCLUDE relevant review	none
Grundy (2022) (ID:69097980)	Interventions that influence animal-product consumption: A meta-review	EXCLUDE relevant review	Excluded on title and abstract level
Guyomard (2021) (ID:69098078)	Review: Why and how to regulate animal production and consumption: The case of the European Union	EXCLUDE relevant review	none
Habib (2021) (ID:69098096)	Shifting consumer behavior to address climate change	EXCLUDE relevant review	none
Harguess (2020) (ID:80404327)	Strategies to reduce meat consumption: A systematic literature review of experimental studies	EXCLUDE relevant review	Excluded on title and abstract level
Hartmann (2017) (ID:69098287)	Consumer perception and behaviour regarding sustainable protein consumption: A systematic review	EXCLUDE relevant review	none
Hedin (2019) (ID:69098374)	A systematic review of digital behaviour change interventions for more sustainable food consumption	EXCLUDE relevant review	Excluded on title and abstract level
Helstosky (2013) (ID:69098410)	Food studies and animal rights	EXCLUDE relevant review	none
Herrero (2016) (ID:69085982)	Greenhouse gas mitigation potentials in the livestock sector	EXCLUDE relevant review	none
Hyland (2017) (ID:69098819)	The role of meat in strategies to achieve a sustainable diet lower in greenhouse gas emissions: A review	EXCLUDE relevant review	none
Jones (2016) (ID:69099169)	A systematic review of the measurement of sustainable diets	EXCLUDE relevant review	Excluded on title and abstract level
Joyce (2012) (ID:69099218)	Reducing the environmental impact of dietary choice: Perspectives from a behavioural and social change approach	EXCLUDE relevant review	none
Kwasny (2022) (ID:69099990)	Towards reduced meat consumption: A systematic literature review of intervention effectiveness, 2001â€“2019	EXCLUDE relevant review	Excluded on title and abstract level
Lang (2013) (ID:69094212)	Nutrition and sustainability: An emerging food policy discourse	EXCLUDE relevant review	none
Lang (2018) (ID:69094216)	Sustainable diet policy development: Implications of multi-criteria and other approaches, 2008-2017	EXCLUDE relevant review	none
Lazaroiu (2020) (ID:69088165)	Environmentally Responsible Behavior and Sustainability Policy Adoption in Green Public Procurement	EXCLUDE relevant review	none
Lee (2021) (ID:69094381)	Toward a Healthy and Environmentally Sustainable Campus Food Environment: A Scoping Review of Postsecondary Food Interventions	EXCLUDE relevant review	none
Lehner (2016) (ID:69094417)	Nudging â€“ A promising tool for sustainable consumption behaviour?	EXCLUDE relevant review	none
Lonkila (2021) (ID:69085156)	Promises of Meat and Milk Alternatives: An Integrative Literature Review on Emergent Research Themes	EXCLUDE relevant review	none
Lund-Durlacher (2021) (ID:69094917)	An analysis of Austria's food service sector in the context of climate change	EXCLUDE relevant review	none
Mantzioris (2019) (ID:69095151)	Translation of a mediterranean-style diet into the australian dietary guidelines: A nutritional, ecological and environmental perspective	EXCLUDE relevant review	none
Marteau (2017) (ID:69088372)	Towards environmentally sustainable human behaviour: targeting non-conscious and conscious processes for effective and acceptable policies	EXCLUDE relevant review	none
Modlinska (2020) (ID:69095764)	Gender differences in attitudes to vegans/vegetarians and their food preferences, and their implications for promoting sustainable dietary patterns-A systematic review	EXCLUDE relevant review	Excluded on title and abstract level
Molin (2021) (ID:69095793)	Addressing sustainability within public procurement of food: A systematic literature review	EXCLUDE relevant review	Excluded on title and abstract level
Nelson (2016) (ID:69096191)	Alignment of healthy dietary patterns and environmental sustainability: A systematic review	EXCLUDE relevant review	none
Onwezen (2022) (ID:69096569)	The application of systematic steps for interventions towards meat-reduced diets	EXCLUDE relevant review	none
Osman (2019) (ID:69096625)	How can food futures insight promote change in consumersâ€™ choices, are behavioural interventions (e.g. nudges) the answer?	EXCLUDE relevant review	none
Payne (2016) (ID:69096896)	Do low-carbon-emission diets lead to higher nutritional quality and positive health outcomes? A systematic review of the literature	EXCLUDE relevant review	none
Reinders (2020) (ID:69092265)	Portioning meat and vegetables in four different out of home settings: A win-win for guests, chefs and the planet	EXCLUDE relevant review	none
Reinhardt (2020) (ID:69092267)	Systematic review of dietary patterns and sustainability in the United States	EXCLUDE relevant review	Excluded on title and abstract level
Reisch (2021) (ID:69092275)	Plant-Based By Default	EXCLUDE relevant review	Excluded on title and abstract level
Reisch (2021) (ID:69092276)	Mitigating climate change via food consumption and food waste: A systematic map of behavioral interventions	EXCLUDE relevant review	none
Reynolds (2014) (ID:69088872)	Are the Dietary Guidelines for Meat, Fat, Fruit and Vegetable Consumption Appropriate for Environmental Sustainability? A Review of the Literature	EXCLUDE relevant review	Excluded on title and abstract level
Ridoutt (2017) (ID:69092379)	Dietary strategies to reduce environmental impact: A critical review of the evidence	EXCLUDE relevant review	Excluded on title and abstract level
Rondoni (2021) (ID:69092552)	Consumers behaviour towards carbon footprint labels on food: A review of the literature and discussion of industry implications	EXCLUDE relevant review	Excluded on title and abstract level
Rust (2020) (ID:69092688)	How to transition to reduced-meat diets that benefit people and the planet	EXCLUDE relevant review	none
Sanchez-Sabate (2019) (ID:69092859)	Understanding attitudes towards reducing meat consumption for environmental reasons. A qualitative synthesis review	EXCLUDE relevant review	none
Scalco (2017) (ID:69088990)	Predicting organic food consumption: A meta-analytic structural equation model based on the theory of planned behavior	EXCLUDE relevant review	none
SchÃ¤ufele (2017) (ID:80404350)	Consumersâ€™ perceptions, preferences and willingness-to-pay for wine with sustainability characteristics: A review	EXCLUDE relevant review	Excluded on title and abstract level
Stiles (2022) (ID:69093900)	Effectiveness of Strategies to Decrease Animal-Sourced Protein and/or Increase Plant-Sourced Protein in Foodservice Settings: A Systematic Literature Review	EXCLUDE relevant review	Excluded on title and abstract level
Swensson (2020) (ID:69094092)	Public food procurement for sustainable diets and food systems: The role of the regulatory framework	EXCLUDE relevant review	none
Takacs (2020) (ID:69090026)	The use of life cycle-based approaches in the food service sector to improve sustainability: A systematic review	EXCLUDE relevant review	Excluded on title and abstract level
Taufik (2019) (ID:69090097)	Determinants of real-life behavioural interventions to stimulate more plant-based and less animal-based diets: A systematic review	EXCLUDE relevant review	none
Temme (2020) (ID:69090131)	Demand-Side Food Policies for Public and Planetary Health	EXCLUDE relevant review	none
Terlau (2015) (ID:69090147)	Sustainable Consumption and the Attitude-Behaviour-Gap Phenomenon - Causes and Measurements towards a Sustainable Development	EXCLUDE relevant review	none
Tobi (2019) (ID:69090287)	Sustainable diet dimensions. Comparing consumer preference for nutrition, environmental and social responsibility food labelling: A systematic review	EXCLUDE relevant review	none
Torma (2021) (ID:69089269)	A systematic literature review on meta sustainability labeling e What do we (not) know?	-Exclude Relevant review	Excluded on title and abstract level
Tulloch (2022) (ID:69090450)	Environmental and public health co-benefits of consumer switches to immunity-supporting food	EXCLUDE relevant review	none
Vandenbroele (2020) (ID:69090673)	Nudging to get our food choices on a sustainable track	EXCLUDE relevant review	none
Vargas (2021) (ID:69090702)	The role of local seasonal foods in enhancing sustainable food consumption: A systematic literature review	EXCLUDE relevant review	none
Verain (2012) (ID:69084439)	Segments of sustainable food consumers: a literature review	EXCLUDE relevant review	none
Weinrich (2019) (ID:69091172)	Opportunities for the adoption of health-based sustainable dietary patterns: A review on consumer research of meat substitutes	EXCLUDE relevant review	none
Wynes (2018) (ID:69091501)	Measuring what works: Quantifying greenhouse gas emission reductions of behavioural interventions to reduce driving, meat consumption, and household energy use	EXCLUDE relevant review	none
Yip (2013) (ID:69089507)	Systematic review of reducing population meat consumption to reduce greenhouse gas emissions and obtain health benefits: effectiveness and models assessments	EXCLUDE relevant review	none
Zidianaki (2013) (ID:69091940)	Sustainable food consumption in the eu: Filling the gaps of the legal framework	EXCLUDE relevant review	none
Bonnet (2020) (ID:69085626)	Regulating meat consumption to improve health, the environment and animal welfare	EXCLUDE relevant review	none
Lorenz (2018) (ID:69084343)	Determinants of how individuals choose, eat and waste: Providing common ground to enhance sustainable food consumption out-of-home	EXCLUDE relevant review	none

## Sheet: 3.3. Non retriavable articles
Item	Title	Exclude code
Ablan (2020) (ID:69102505)	Food as the basis of individual and environmental health: reflections for the education of awareness consumers	EXCLUDE No access to full text
Abrams (2011) (ID:69084462)	The power of food labels: Marketing environmental impacts and animal welfare on meat labels as gains versus nonlosses and the influence on attitudes and voting intentions	EXCLUDE No access to full text
Agusdinata (2019) (ID:69102603)	A role playing game development for supporting interventions to reduce household greenhouse gas emissions: Transdisciplinary pathways and challenges	EXCLUDE No access to full text
Ahmed (2021) (ID:69085497)	Assessment of Climate Change and Adaptation Policies for Sustainable Food Security	EXCLUDE No access to full text
Ahmed (2021) (ID:69085498)	Food Security Challenges of Climate Change: An Analysis for Policy Selection in Malaysia	EXCLUDE No access to full text
Alapiki (2018) (ID:69102695)	Sustainable food consumption in the neoliberal order: Challenges and policy implications	EXCLUDE No access to full text
Anderson (2010) (ID:69085528)	The impacts of climate change on food security in Africa: A synthesis of policy issues for Europe	EXCLUDE No access to full text
Annunziata (2015) (ID:69102903)	Food choices and sustainability of wellbeing: Consumer attitudes towards organic, ethical and typical food in italy	EXCLUDE No access to full text
Annunziata (2018) (ID:69102900)	Consumer perception of sustainability attributes in organic and local food	EXCLUDE No access to full text
Azizan (2017) (ID:69103153)	Consumers' intentions to purchase organic food products	EXCLUDE No access to full text
Bhattacharyya (2020) (ID:69103642)	Mitigation of Greenhouse Gases Emission and Low Carbon Technologies	EXCLUDE No access to full text
Dagevos (2015) (ID:69100976)	Exploring flexitarianism: Meat reduction in a meat centred food culture	EXCLUDE No access to full text
Dillon (2017) (ID:69085771)	How Diet Effects Climate Change and How to Improve the Relationship Through International Policy	EXCLUDE No access to full text
Fletcher (2019) (ID:69102195)	Eating less meat â€˜to save the planetâ€™: Studying the development of sustainable healthy eating advice in the UK and Denmark	EXCLUDE No access to full text
Godin (2019) (ID:69097700)	From practices to volumes, from meaning to nutrients: An interdisciplinary approach to healthy and sustainable food consumption	EXCLUDE No access to full text
Green (2016) (ID:69097912)	The greenhouse gas emissions of various dietary practices and intervention possibilities to reduce this impact	EXCLUDE No access to full text
Hall (2013) (ID:69098147)	Sustainable Culinary Systems: Local foods, innovation, tourism and hospitality	EXCLUDE No access to full text
Hudson (2013) (ID:69098756)	Food policy and the environmental credit crunch: From soup to nuts	EXCLUDE No access to full text
Jongen (2000) (ID:69087961)	Food supply chains and product quality: How to link sustainability and market	EXCLUDE No access to full text
Jungmeier (2017) (ID:69099248)	The paris lifestyle Analysis and assessment of biomass use for low carbon lifestyles to reach the climate targets 2050	EXCLUDE No access to full text
Kjellberg (2014) (ID:69099662)	Doing green: Environmental concerns and the realization of green values in everyday food practices	EXCLUDE No access to full text
Kuhre (1996) (ID:80455650)	ISO 14020s Environmental Labelling Marketing: Efficient and Accurate Environmental Marketing Procedures	EXCLUDE No access to full text
Kulkarni (2014) (ID:69085114)	Global Middle Class and Dietary Patterns: A Sociological Perspective	EXCLUDE No access to full text
Kutasi (2015) (ID:69099976)	Tax incentives applied against externalities: International examples of fat tax and carbon tax	EXCLUDE No access to full text
Lang (2017) (ID:69094209)	Meat and policy: Charting a course through the complexity	EXCLUDE No access to full text
Lawrence (2008) (ID:69086142)	Making the connections: Food policy, the obesity epidemic and climate change	EXCLUDE No access to full text not publicly available
Louis (2016) (ID:69088283)	From beef to bananas Consumer preferences and local food flows in Honolulu, Hawai'i	EXCLUDE No access to full text
Millock (2014) (ID:69085193)	Household Behaviour and Food Consumption	EXCLUDE No access to full text
Organisation (2011) (ID:69085243)	Greening Household Behaviour: The Role of Public Policy	EXCLUDE No access to full text
Raphaely (2015) (ID:69092153)	Impact of meat consumption on health and environmental sustainability	EXCLUDE No access to full text
Sage (2011) (ID:69086490)	Environment and food	EXCLUDE No access to full text
Sai (1971) (ID:69092766)	Presidential address at hte Annual Conference of the East African Medical Research Council, Kampala	EXCLUDE No access to full text
Santiago (2018) (ID:69088973)	GREEN ENTREPRENEURSHIP IN THE FOOD INDUSTRY: EATING CONSCIOUSLY AND RAISING AWARENESS IN BARRANQUILLA, COLOMBIA	EXCLUDE No access to full text
Smith (2008) (ID:69093604)	One way to stick it to climate change	EXCLUDE No access to full text
Spiller (2015) (ID:69085362)	Peak Meat: The Role of Meat in Sustainable Consumption	EXCLUDE No access to full text
Swensson (2020) (ID:69094093)	Diversifying public food procurement and school feeding	EXCLUDE No access to full text
Tischner (2010) (ID:69089257)	System Innovation for Sustainability 3 CASE STUDIES IN SUSTAINABLE CONSUMPTION AND PRODUCTION FOOD AND AGRICULTURE Introduction	EXCLUDE No access to full text
Vaughn (2016) (ID:69090723)	Food markets: Consumer perceptions, government regulations and health impacts	EXCLUDE No access to full text
Vela (2013) (ID:69086675)	Climate change policies and their negative effects on food security	EXCLUDE No access to full text
Wang (2020) (ID:69091074)	Research on food carbon emissions of consumers based on restaurant investigations in Shenyang, China	EXCLUDE No access to full text
Wessells (1996) (ID:80455655)	Seafood Safety Perceptions and Their Effects on Anticipated Consumption under Varying Information Treatments	EXCLUDE No access to full text
Andersson (2001) (ID:69085529)	The Risks of Eating Candy Before Dinner. Challenges for Technology Policy in the Context of Climate Change	EXCLUDE No record found
Arshad (2010) (ID:69085541)	Food Security and Climate Change: Some Evidences on their Dynamics and policy Responses	EXCLUDE No record found
Berkoff (2003) (ID:69103567)	Vegetarian and vegan meal planning	EXCLUDE No record found
Biesbroek (2018) (ID:69087061)	The impact of price intervention policies to encourage sustainable food consumption in NL	EXCLUDE No record found
Bonneck (2020) (ID:69103871)	Bleak prospects for meat eaters and vegetarians: Animal welfare and sustainability force the reduction of meat consumption Alternatives are hardly in sight	EXCLUDE No record found
CalabrÃ² (2013) (ID:69100026)	Climate labelling for food: A new approach by the food industry	EXCLUDE No record found
Claxton (2009) (ID:69085710)	Ensuring food security; mitigating climate changeâ€”has CARICOM made the right policy choices?â€”Part 1: food security	EXCLUDE No record found
Dâ€™Silva (2013) (ID:69100955)	The meat crisis: Developing more sustainable production and consumption	EXCLUDE No record found
Eicaite (2013) (ID:69087459)	PROMOTION OF SUSTAINABLE FOOD CONSUMPTION	EXCLUDE No record found
FEF Meeting on sustainable... (2016) (ID:69086787)	FEF Meeting on sustainable Food Consumption: Social Standards are often opaque	EXCLUDE No record found
Food Labelling Consumer... (2015) (ID:69086786)	Food Labelling Consumer Protection Minister for legally binding Definition of "vegetarian" and "vegan"	EXCLUDE No record found
Food, fuel and GHG mitigation... (Khanna) (ID:69086083)	Food, fuel and GHG mitigation with biofuels: Trade offs under alternative policies	EXCLUDE No record found
Howland (2021) (ID:69086003)	â€¦ Integration in Agriculture, Climate Change, Food Security, and Nutrition Policies: Guatemalan and Honduran reflections for the enhancement of CSA related policies	EXCLUDE No record found
Judge (2008) (ID:69099229)	Energy matters: Carbon labelling	EXCLUDE No record found
Norton (2009) (ID:69086313)	â€¦ 15. Input and Credit markets 16. Pricing Policies and Marketing Systems 17. Trade Policies, Negotiations and Agreements 18. Macroeconomic Policies â€¦	EXCLUDE No record found
Pagliarino (2015) (ID:69096704)	Innovative logistics and supply chain management for sustainable food public procurement	EXCLUDE No record found
Rahman (2011) (ID:69086421)	Climate Change Impacts on Agriculture and Food Securityâ€“Adaptation and Mitigation Options in National Policies and Strategies	EXCLUDE No record found
Slingerland (2015) (ID:69086554)	Climate change lens on donor policies and programs for improving food and nutrition security: Study commissioned by Ministry of Foreign Affairs	EXCLUDE No record found
Wakamatsu (2013) (ID:69084735)	The consumer preference and possibility of seafood ecolabeling in Japan	EXCLUDE No record found
