# Supplementary material for: Effects of public policy interventions for environmentally sustainable food consumption: a systematic map of available evidence
Source: Environ Evid. 2024 Apr 12;13:10. doi: 10.1186/s13750-024-00333-6 (PMC11378856; doi:10.1186/s13750-024-00333-6)
Supplement: Supplementary file 4 — Additional file 4. Code book [file 13750_2024_333_MOESM4_ESM.xlsx]

## Sheet: README
Additional file 4. Code book
This file includes the code book and definitions used in meta-data extraction

## Sheet: 4.Code book
Meta data code			Definition
Bibliographic information			Authors, title, search source and publication type
Research inquiry	Qualitative		Non-numerical data is used, e.g. interviews, focus groups, observations, personal accounts or documents etc.
	Quantitative		Numerical data is used. Experiments, questionnaires, surveys etc.
	Mixed		Combining elements of both
Study type and design	Type of study		Primary research (observations, experiment, model, ohter). Can be several
	Obervation	Type of observation	Studies that use observations to measure intervention effect
		Interview
		FGD (Focus group discussion)
		Survey
		Other (specify)
	Experiment	Type of experiment	Studies that use experiments to measure intervention effect
		Choice-experiment
		Survey-based choice experiment
		RCT (Randomised control trial)
		Nudge/information intervention experiment
		Economic experiment
		Other (specify)
	Model	Type of model	Studies that model intervention effect
		Simulation model
		Optimisation model
		Other (specify)
	Other (specify)
	Experimental/evaulation design	Experiment/evaulation design	Type of experimental evaluation used
		Random experiment with random allocation to groups	The evaluation must: i) compare two or more groups which receive different interventions or different intensities/levels of an intervention with each other; and/or with a group which does not receive any intervention at all AND ii) allocate participants (individuals, groups, classes, schools, LEAs etc) or sequences to the different groups based on a fully random schedule (e.g a random numbers tab…
		Experiment with non-random allocation to groups - quasi experiment	The evaluation compared two or more groups which receive different interventions, or different intensities/levels of an intervention to each other and/or with a group which does not receive any intervention at all BUT DOES NOT allocate participants (individuals, groups, classes, schools, LEAs etc) or sequences in a fully random manner. This keyword should be used for studies which describe groups…
		One group pre-post test	A group of subjects is tested on outcome of interest before being given an intervention which is being evaluated. After receiving the intervention the same test is administered again to the same subjects. The outcome is the difference between the pre and post test scores of the subjects
		One group post test only	A group of subjects is tested on outcome of interest after being given an intervention which is being evaluated. The outcome is the difference between a group that has been given the intervention and one that has not been given the intervention
		Case-control study	Researchers compare two or more groups of individuals on the basis of their current situation (e.g 16 year old pupils with high current educational performance compared to those with average educational performance), and look back in time to examine the statistical association with different policies or practices which they have experienced (e.g class size; attendance at single sex or mixed sex s…
		Case study	Researchers refer specifically to their design/approach as a "case study"
		Qualitative description	Use this for other observational studies, without specific methodology but a qualitative data collection and analysis (e.g. interviews or focus groups)
		Quantitative description	Use this for other observational studies, without specific methodology but a quantitative data collection and analysis (e.g. surveys and qualitative coding of interviews or focus groups)
	Type of comparator		Design of comparative test used in the study
	Before and After (BA)		Intervention is introduced to a group and outcome is measured before and after introduction. t.ex. a model study that looks at cons. Before and model changes. Or an experiment with comparative sales data (before and after int)
	Before After Control Impact (BACI)		Compares group/s with a control before and after introduction of the intervention and measures the impact of the intervention
	After only		Only measures effect after intervention is introduced
	Control-Impact		Measures the effect of an intervention compared to a control
	Other (specify)
	Comparator details		To wich is the intervention compared. Can be several
		No intervention	Compared to a case of no intervention
		Alternative intervention	Compared to an alternative intervention
		Different level of intervention	Compared to different levels of the same intervention (e.g. tax levels or different versions of a label)
		Other (specify)
	Bias towards age		A clear bias towards a specific age group (high/low) is sepcified
		No bias
		Unclear bias
		Not stated
		Not applicable
		Bias towards high age
		Bias towards low age
	Bias towards gender		A clear bias towards a specific gender group (men/women) is sepcified
		No bias
		Unclear bias
		Not stated
		Not applicable
		Bias towards men
		Bias towards women
	Sample collection method		How a sample population is identified. Only applies ff a sample population is used.
	Convenience sampling (CS) with panel (self-recruited)		CS - convenience sampling. participants are selected based on availability and willingness to take part. Self-recruited panel is e.g. inclusion after responding to an add.
	CS with panel (randomly selected)		CS - convenience sampling. participants are selected based on availability and willingness to take part. Randomly recruited panel is e.g.a panel randomly selected within a country/region and recruited via phone
	CS with Web panel (self-recruited)		CS - convenience sampling. participants are selected based on availability and willingness to take part. Self-recruited panel is e.g. inclusion after responding to an add.
	CS with Web panel (randomly selected)		CS - convenience sampling. participants are selected based on availability and willingness to take part. Randomly recruited panel is e.g.a panel randomly selected within a country/region and recruited via phone
	CS without panel		CS - convenience sampling. participants are selected based on availability and willingness to take part. Randomly recruited in a retail store, at a university etc..
	Unclear panel		When panel is used but the type of panel is not clearly stated
	Quota sampling		Researchers are given a quota of subjects of a specified type to attempt to recruit. E.g. 20 adult male and 20 adult women
	Judgement/purposive sampling		Relies on the judgement of the researcher when choosing who to ask to participate. Researchers may implicitly thus choose a “representative” sample to suit their needs, or specifically approach individuals with certain characteristics.
	Unclear		Sample collection method is unclear
	Other (specify)
	Not stated		Sample collection method is not stated
	Not applicable		Sample collection method is not applicable
Preference	Type of preference		Which type of preference is measured in the study
	Stated preference		measures wtp/consumers stating they engage in a behaviour (e.g. change their consumption/consume less of something
	Real revealed preference		Mesures real behaviour (e.g. compare sales of foods etc.)
	Modelled revealed preference		Consumer preference (e.g. purchase patters) are modelled
Study location			Location of study. Can be several
	Country		Nation/region etc. where study is conducted
	Geographical detail		As geographically explicit as possible
Policy intervention			Specify the type of intervention studied
Outcomes measured	Type of outcome		Specify which type of outcome was studies. Can be several
	Greenhouse gas (GHG) emissions
	Water use
	Land use
	Water pollution
	Biodiversity
	Changed consumption of animal sourced foods		Proxy for reduced GHG emissions, land use etc
	Changed consumption of plant-based foods		As alternatives for Animal sourced food. Proxy for reduced GHG emissions etc.
	Changed consumption of organic product/s		E.g. with less pesticide use
	Changed consumption of deforestation prone/certified products
	Changed consumption of climate certified/labelled products
	Changed consumption of products with local origin
	Willingness to pay (WTP) for consumption of animal sourced foods
	WTP for plant-based foods
	WTP for organic product/s
	WTP for deforestation prone/certified products
	WTP for climate certified/labelled products
	WTP for products with local origin
Comments
