# Supplementary material for: Effects of public policy interventions for environmentally sustainable food consumption: a systematic map of available evidence
Source: Environ Evid. 2024 Apr 12;13:10. doi: 10.1186/s13750-024-00333-6 (PMC11378856; doi:10.1186/s13750-024-00333-6)
Supplement: Supplementary file 5 — Additional file 5. Map database [file 13750_2024_333_MOESM5_ESM.xlsx]

## Sheet: ReadMe
Additional file 5. This file contains the database for studies of interventions belonging to the manuscript:
	Title	Existing evidence on effects of public policy interventions for environmentally sustainable food consumption: a systematic map
	Authors	Ylva Ran, Pierre Van Rysselberge, Biljana Macura, U. Martin Persson, Assem Abu Hatab, Malin Jonell, Therese Lindahl, Elin Röös

## Sheet: 5.Database
Nr	Year	Item	Bibliography	Type of publication	Source	Research inquiry	Type of study	Type of observation	Type of experiment	Experiment comment	Type of model	Experimental/evaulation design	Type of comparator	Before and After (BA)	Before After Control Impact (BACI)	After only	Control-impact	Comparator comment	Bias towards age	Age bias comment	Bias towards gender	Gender bias comment	Sample collection method	Comment	Preference	Study location (country or world region)	Study location (city/commune/region)	Type of intervention	Outcomes measured including proxies
1	2016	Abadie (2016) (ID:69085471)	Abadie L M, Galarraga I and Milford A B;. 2016. "Using food taxes and subsidies to achieve emission reduction targets in Norway". Journal of Cleaner ... :.	Article	Google Scholar	Quantitative	Model	none	none	none	Optimisation model	One group pre-post-test	Before and After (BA)	No intervention Different level of intervention	none	none	none	none	Not applicable	none	Not applicable	none	Convenience sampling - no panel	Based on a previously conducted survey to establish dietary patterns in Norway	Modelled revealed preference	Norway	none	Tax	Greenhouse gas emissions Changed consumption of animal sourced foods Changed consumption of plant-based foods
2	2012	Akaichi (2012) (ID:80404293)	Akaichi Faical, Nayga Jr Rodolfo M and Gil JosŽ M;. 2012. "Assessing Consumers' Willingness to Pay for Different Units of Organic Milk: Evidence from Multiunit Auctions". Canadian Journal of Agricultural Economics/Revue canadienne d'agroeconomie 60(4):469-494.	Article	Bibliographies of relevant reviews	Quantitative	Observation Experiment	Survey	Economic experiment	Multi unit vickrey auction	none	Random experiment with random allocation to groups	Control-impact	none	none	none	Different level of intervention	Positive, negative, both and no information about organic milk	No bias	none	No bias	none	Quouta sampling. Convenience sampling - no panel	Quota sampling to match the population distribution	Stated preference	Spain	none	Label (including environmental information text in choice experiment/front of package)	Willingness to pay for organic products/products with less use of pesticides Willingness to pay for animal sourced foods
3	2011	Almli (2011) (ID:80404295)	Almli V L, Naes T and Enderli G ; Sulmont-RossŽ C ; Issanchou S ; Hersleth M ;. 2011. "Consumers' acceptance of innovations in traditional cheese. A comparative study in France and Norway". Appetite 57(1):110-20.	Article	Bibliographies of relevant reviews	Quantitative	Observation Experiment	Survey	Economic experiment	Willingness to buy experiment	none	Experiment with non-random allocation to groups - quasi exp.	Control-impact	none	none	none	No intervention Alternative intervention	E.g. packaging, pasteurisation etc..	No bias	none	Bias towards women	53% women	Convenience sampling - no panel	none	Stated preference	France	Dijon	Label (including environmental information text in choice experiment/front of package)	Willingness to pay for organic products/products with less use of pesticides
4	2011	Almli (2011) (ID:80404295)	Almli V L, Naes T and Enderli G ; Sulmont-RossŽ C ; Issanchou S ; Hersleth M ;. 2011. "Consumers' acceptance of innovations in traditional cheese. A comparative study in France and Norway". Appetite 57(1):110-20.	Article	Bibliographies of relevant reviews	Quantitative	Observation Experiment	Survey	Economic experiment	Willingness to buy experiment	none	Experiment with non-random allocation to groups - quasi exp.	Control-impact	none	none	none	No intervention Alternative intervention	E.g. packaging, pasteurisation etc..	No bias	none	Bias towards women	53% women	Convenience sampling - no panel	none	Stated preference	Norway	Oslo	Label (including environmental information text in choice experiment/front of package)	Willingness to pay for organic products/products with less use of pesticides
5	2018	Amiot (2018) (ID:80404296)	Amiot Catherine E, El Hajj Boutros Guy; Sukhanova Ksenia and Karelis Antony D;. 2018. "Testing a novel multicomponent intervention to reduce meat consumption in young men". PLOS ONE 13(10):e0204590.	Article	Bibliographies of relevant reviews	Quantitative	Observation Experiment	Survey	Randomised control trial and similar	none	none	Random experiment with random allocation to groups	Before After Control Impact (BACI)	none	No intervention	none	none	none	Bias towards specific age category	Lower mean age. Participalnts between 18-30	Bias towards men	Only men	Convenience sampling - no panel	none	Stated preference	Canada	none	Information campaign/education	Changed consumption of animal sourced foods
6	2013	Andersson (2013) (ID:69102874)	Andersson T D, Jutbring H and Lundberg E ;. 2013. "When a music festival goes veggie: Communication and environmental impacts of an innovative food strategy". International Journal of Event and Festival Management 4(3):224-235.	Article	EconLit	Mixed	Observation	Survey	none	none	none	Quantitative description	Before and After (BA)	No intervention	none	none	none	none	Bias towards specific age category	Lower mean age. Mean age was 26-30.	No bias	56% women in the first survey 53% in the other	Convenience sampling - no panel	Every fifth visitor apporached and email addresses collected	Real revealed preference	Sweden	Slottskogen, Gothenburg	Restriction/editing choice	Other (sepcify) ecological footprint per visitor energy (connected to land) Land use
7	2021	Andersson (2021) (ID:69084790)	Andersson Ola and Nelander Lif . 2021. "Nudge the Lunch: A Field Experiment Testing Menu-Primacy Effects on Lunch Choices". Games 12(1):.	Article	EconLit	Quantitative	Experiment	none	Randomised control trial and similar	none	none	Random experiment with random allocation to groups	Before After Control Impact (BACI)	none	No intervention	none	none	none	Not applicable	none	Not applicable	none	Not applicable	none	Real revealed preference	Sweden	Uppsala	Information provided on menu	Changed consumption of animal sourced foods Changed consumption of plant-based foods
8	2019	Ankamah-Yeboah (2019) (ID:69084792)	Ankamah-Yeboah Isaac, Jacobsen Jette Bredahl and Olsen Soren Boye; Nielsen Max ; Nielsen Rasmus ;. 2019. "The Impact of Animal Welfare and Environmental Information on the Choice of Organic Fish: An Empirical Investigation of German Trout Consumers". Marine Resource Economics 34(3):247-266.	Article	EconLit	Mixed	Observation Experiment	Survey, focus group discussion	Survey-based choice experiment	none	none	Random experiment with random allocation to groups	Control-impact	none	none	none	No intervention Different level of intervention	none	No bias	none	No bias	none	Convenience sampling - Web panel (randomly selected)	none	Stated preference	Germany	none	Label (including environmental information text in choice experiment/front of package)	Changed consumption of animal sourced foods Changed consumption of organic products/products with less pesticide use Changed consumption of products of local origin Willingness to pay for organic products/products with less use of pesticides Willingness to pay for products of local origin Willingness to pay for animal sourced foods
9	2013	Aoki (2013) (ID:69102931)	Aoki K and Akai K . 2013. "Do consumers select food products based on carbon dioxide emissions?". IFIP WG 5.7 International Conference on Advances in Production Management Systems, APMS 2012 398:345-352.	Article	Scopus	Quantitative	Observation Experiment	Survey	Survey-based choice experiment	none	none	Random experiment with random allocation to groups	Control-impact	none	none	none	Different level of intervention	none	Not stated	none	Not stated	none	Convenience sampling - no panel	none	Stated preference	Japan	Osaka	Label (including environmental information text in choice experiment/front of package)	Willingness to pay for climate certified products/products with less Greenhouse gas emissions
10	2019	Apostolidis (2019) (ID:69102937)	Apostolidis C and McLeay F . 2019. "To meat or not to meat? Comparing empowered meat consumers' and anti-consumers' preferences for sustainability labels". Food Quality and Preference 77:109-122.	Article	Scopus	Quantitative	Observation Experiment	Survey	Survey-based choice experiment	none	none	Random experiment with random allocation to groups	Control-impact	none	none	none	Different level of intervention	none	Bias unclear	none	No bias	none	Convenience sampling - no panel	none	Stated preference	England	Northeast	Label (including environmental information text in choice experiment/front of package)	Changed consumption of animal sourced foods Changed consumption of plant-based foods Changed consumption of organic products/products with less pesticide use
11	2022	Aprile (2022) (ID:69102943)	Aprile M C and Punzo G. 2022. "How environmental sustainability labels affect food choices: Assessing consumer preferences in southern Italy". Journal of Cleaner Production 332:.	Article	Scopus	Mixed	Observation Experiment	Survey, Interview	Survey-based choice experiment	none	none	Experiment with non-random allocation to groups - quasi exp.	Control-impact	none	none	none	No intervention Different level of intervention	none	Bias unclear	none	Bias towards women	none	Convenience sampling - Panel (randomly selected)	none	Stated preference	Italy	Campania	Label (including environmental information text in choice experiment/front of package)	Changed consumption of organic products/products with less pesticide use Changed consumption of deforestation prone/certified products Changed consumption of products of local origin Willingness to pay for organic products/products with less use of pesticides Willingness to pay for deforestaion prone/certified products Willingness to pay for products of local origin
12	2020	Attwood (2020) (ID:69103083)	Attwood S, Chesworth S J and Parkin B L;. 2020. "Menu engineering to encourage sustainable food choices when dining out: An online trial of priced-based decoys". Appetite 149:.	Article	Scopus	Quantitative	Experiment	none	Randomised control trial and similar	Online Randomised control trial	none	Random experiment with random allocation to groups	Control-impact	none	none	none	No intervention	none	Bias unclear	none	Bias towards women	More than 60% women	Convenience sampling - no panel	none	Stated preference	United Kingdom	Westminster	Price change	Changed consumption of animal sourced foods Changed consumption of plant-based foods
13	2018	Austgulen (2018) (ID:69103101)	Austgulen M H, Skuland S E; Schjüll A and Alfnes F ;. 2018. "Consumer readiness to reduce meat consumption for the purpose of environmental sustainability: Insights from Norway". Sustainability (Switzerland) 10(9):.	Article	Scopus	Mixed	Observation Experiment	Survey, focus group discussion	Other (specify)	Information-based nudge experiment. InStore Information experiment	none	Experiment with non-random allocation to groups - quasi exp.	Before After Control Impact (BACI)	none	No intervention Alternative intervention	none	none	Health and env. booklets	Bias towards specific age category	Higher mean age. 15% more from 50-89 than the general public	No bias	none	Convenience sampling - Panel (randomly selected) Convenience sampling - Web panel (randomly selected) Not applicable	Norstat panel for focus group discussion Gallup norwegian web panel for the survey For the experiment the sales and booklets were quantified - no sampling needed	Real revealed preference	Norway	Oslo	Information campaign/education	Changed consumption of plant-based foods
14	2019	Bacon (2019) (ID:80455644)	Bacon, L., Wise, J., Attwood, S., & Vennard, D. (2018). The language of sustainable diets: A field study exploring the impact of renaming vegetarian dishes on UK cafe menus. World Resources Institute. www. wri. org/publication/renaming-vegetarian-dishes.	Report	Bibliographies of relevant reviews	Quantitative	Experiment	none	Other (specify)	Information-based nudge experiment	none	Experiment with non-random allocation to groups - quasi exp.	Before and After (BA)	No intervention Different level of intervention	none	none	none	Different formulation of meat-free options	Not applicable	none	Not applicable	none	Not applicable	none	Real revealed preference	United Kingdom	none	Menu design/info	Changed consumption of plant-based foods
15	2021	Baldi (2021) (ID:69103220)	Baldi L, Trentinaglia M T and Mancuso T ; Peri M ;. 2021. "Attitude toward environmental protection and toward nature: How do they shape consumer behaviour for a sustainable tomato?". Food Quality and Preference 90:.	Article	Scopus	Quantitative	Experiment	none	Survey-based choice experiment	none	none	Random experiment with random allocation to groups	Control-impact	none	none	none	No intervention Different level of intervention	none	No bias	none	No bias	none	Unclear panel	none	Stated preference	United Kingdom and Italy	none	Label (including environmental information text in choice experiment/front of package)	Water use Other (sepcify) fertiliser use Willingness to pay for products with less water use
16	2019	Banovic (2019) (ID:69086968)	Banovic M, Reinders M J and Claret A ; Guerrero L ; Krystallis A ;. 2019. "A cross-cultural perspective on impact of health and nutrition claims, country-of-origin and eco-label on consumer choice of new aquaculture products". FOOD RESEARCH INTERNATIONAL 123:36-47.	Article	Web of Science	Quantitative	Observation Experiment	Survey	Survey-based choice experiment	none	none	Random experiment with random allocation to groups	Control-impact	none	none	none	No intervention Alternative intervention	none	Bias unclear	none	No bias	none	Unclear panel	none	Stated preference	France, Denmark, Italy, Spain and the United Kingdom	none	Label (including environmental information text in choice experiment/front of package)	Changed consumption of animal sourced foods
17	2015	Barlagne (2015) (ID:69084820)	Barlagne Carla, Bazoche Pascale and Thomas Alban ; Ozier-Lafontaine Harry ; Causeret Francois ; Blazy Jean-Marc ;. 2015. "Promoting Local Foods in Small Island States: The Role of Information Policies". Food Policy 57:62-72.	Article	EconLit	Quantitative	Observation Experiment	Focus group discussion	Economic experiment	Willingness to pay experiment	none	One group pre-post test	Before and After (BA)	No intervention Alternative intervention	none	none	none	none	Bias unclear	none	Bias towards women	62% women	Convenience sampling - no panel	Numbers randomly selected from phone directory	Stated preference	Guadeloupe	none	Label (including environmental information text in choice experiment/front of package)	Willingness to pay for organic products/products with less use of pesticides Willingness to pay for products of local origin
18	2008	Bazoche (2008) (ID:80507959)	Bazoche P, Deola C and Soler Louis-Georges ;. 2008. "An experimental study of wine consumers' willingness to pay for environmental characteristics". :.	Conference Paper/ Presentation	Bibliographies of relevant reviews	Quantitative	Experiment	none	Economic experiment	Experimental auction	none	Random experiment with random allocation to groups	Control-impact	none	none	none	No intervention Alternative intervention	none	No bias	none	No bias	none	Not stated	none	Stated preference	France	Paris	Label (including environmental information text in choice experiment/front of package)	Other (sepcify) Willingness to pay for wine with environmental information Willingness to pay for organic products/products with less use of pesticides
19	2014	Bazoche (2014) (ID:80404298)	Bazoche Pascale, Combris Pierre and Giraud-HŽraud Eric ; Seabra Pinto ; Alexandra ; Bunte Frank ; Tsakiridou Efthimia ;. 2014. "Willingness to pay for pesticide reduction in the EU: nothing but organic?". European Review of Agricultural Economics 41(1):87-109.	Article	Bibliographies of relevant reviews	Quantitative	Observation Experiment	Survey	Economic experiment	Willingness to pay experiment	none	Experiment with non-random allocation to groups - quasi exp.	Control-impact	none	none	none	No intervention	none	No bias	none	Bias towards women	74% women in the Netherlands sample, 53-56 in other countries	Unclear panel	Phone recrutiment. CS? Stated to be by recruiters and selection criteria are listed. No mention of how interviewees and participants were selected for pone call.	Stated preference	Portugal, France, Greece, Netherlands	Lisbon, Dijon, Thessaloniki, The Hague	Label (including environmental information text in choice experiment/front of package)	Willingness to pay for organic products/products with less use of pesticides
20	2016	Beattie (2016) (ID:69087002)	Beattie G and McGuire L . 2016. "Consumption and climate change: Why we say one thing but do another in the face of our greatest threat". SEMIOTICA (213):493-538.	Article	Web of Science	Quantitative	Experiment	none	Choice experiment	none	none	Random experiment with random allocation to groups	Control-impact	none	none	none	No intervention	none	Bias towards specific age category	Lower mean age. Mean age 27,7	Bias towards women	62% women	Not stated	none	Stated preference	United Kingdom	Edge hill	Label (including environmental information text in choice experiment/front of package)	Changed consumption of organic products/products with less pesticide use Change consumption of climate certified products/products with less Greenhouse gas emissions
21	2020	Berger (2020) (ID:69103557)	Berger M, NŸske N and MŸller C ;. 2020. Digital nudging in online grocery stores - Towards ecologically sustainable nutrition. Paper presented at 2020 International Conference on Information Systems - Making Digital Inclusive: Blending the Local and the Global, ICIS 2020, : Association for Information Systems.	Article	Scopus	Quantitative	Observation Experiment	Survey	Other (specify)	Field experiment, online shopping with digital nudge	none	Random experiment with random allocation to groups	Control-impact	none	none	none	No intervention, alternative intervention	none	No bias	none	No bias	none	Convenience sampling - no panel	none	Real revealed preference	Germany	none	Information campaign/education	Changed consumption of organic products/products with less pesticide use
22	2020	Berger (2020) (ID:69103557)	Berger M, NŸske N and MŸller C ;. 2020. Digital nudging in online grocery stores - Towards ecologically sustainable nutrition. Paper presented at 2020 International Conference on Information Systems - Making Digital Inclusive: Blending the Local and the Global, ICIS 2020, : Association for Information Systems.	Article	Scopus	Quantitative	Observation Experiment	Survey	Other (specify)	Field experiment, online shopping with digital nudge	none	Random experiment with random allocation to groups	Control-impact	none	none	none	No intervention, alternative intervention	none	No bias	none	No bias	none	Convenience sampling - no panel	none	Real revealed preference	Germany	none	Restriction/editing choice	Changed consumption of organic products/products with less pesticide use
23	2020	Berger (2020) (ID:69103557)	Berger M, NŸske N and MŸller C ;. 2020. Digital nudging in online grocery stores - Towards ecologically sustainable nutrition. Paper presented at 2020 International Conference on Information Systems - Making Digital Inclusive: Blending the Local and the Global, ICIS 2020, : Association for Information Systems.	Article	Scopus	Quantitative	Observation Experiment	Survey	Other (specify)	Field experiment, online shopping with digital nudge	none	Random experiment with random allocation to groups	Control-impact	none	none	none	No intervention, alternative intervention	none	No bias	none	No bias	none	Convenience sampling - no panel	none	Real revealed preference	Germany	none	Social norms/goal setting/feedback	Changed consumption of organic products/products with less pesticide use
24	2021	Birkenberg (2021) (ID:69103705)	Birkenberg A, Narjes M E and Weinmann B ; Birner R ;. 2021. "The potential of carbon neutral labeling to engage coffee consumers in climate change mitigation". Journal of Cleaner Production 278:.	Article	Scopus	Mixed	Observation Experiment	Focus group discussion	Survey-based choice experiment	Discrete choice experiment	none	Random experiment with random allocation to groups	Control-impact	none	none	none	No intervention	none	No bias	none	No bias	none	Convenience sampling - no panel	none	Stated preference	Germany	Stuttgart	Label (including environmental information text in choice experiment/front of package)	Willingness to pay for climate certified products/products with less Greenhouse gas emissions
25	2021	Bohm (2021) (ID:69103837)	D. Böhm et al., "How can you save the world? Empowering sustainable diet change with a serious game," 2021 IEEE Conference on Games (CoG), Copenhagen, Denmark, 2021, pp. 1-7, doi: 10.1109/CoG52621.2021.9618895	Conference Paper/ Presentation	Scopus	Quantitative	Observation Experiment	Survey	Other (specify)	Information-based nudge experiment by playing a game	none	One group pre-post test	Before and After (BA)	No intervention	none	none	none	none	Not stated	none	Not stated	none	Unclear panel	none	Stated preference	Not specified	Not specified	Social norms/goal setting/feedback	Changed consumption of animal sourced foods
26	2018	Bonnet (2018) (ID:69084853)	Bonnet Celine, Bouamra-Mechemache Zohra and Corre Tifenn ;. 2018. "An Environmental Tax towards More Sustainable Food: Empirical Evidence of the Consumption of Animal Products in France". Ecological Economics 147:48-61.	Article	EconLit	Quantitative	Model	none	none	none	Simulation model	One group pre-post test	Before and After (BA)	No intervention Different level of intervention	none	none	none	Different tax levels	Not applicable	none	Not applicable	none	Convenience samling - Web panel (self recruited)	none	Modelled revealed preference	France	none	Tax	Greenhouse gas emissions Other (sepcify) acidification, euthrophication, Changed consumption of animal sourced foods
27	2009	Bougherara (2009) (ID:80404299)	Bougherara Douadia and Combris Pierre . 2009. "Eco-labelled food products: what are consumers paying for?". European Review of Agricultural Economics 36(3):321-341.	Article	Bibliographies of relevant reviews	Quantitative	Experiment	none	Economic experiment	Willingness to pay experiment	none	Random experiment with random allocation to groups	Before and After (BA)	No intervention	none	none	none	none	Bias unclear	none	Bias towards women	53%women in group A and 71% women in group B	Convenience sampling - no panel	Randomly selected from the phone directory	Stated preference	France	Dijon	Dietary guideline	Willingness to pay for organic products/products with less use of pesticides
28	2020	Bozeman (2020) (ID:69103963)	Bozeman J F, III and Springfield S ; Theis T L;. 2020. "Meeting EAT-lancet food consumption, nutritional, and environmental health standards: A U.S. Case study across racial and ethnic subgroups". Environmental Justice 13(5):160-172.	Article	Scopus	Quantitative	Model	none	none	none	Optimisation model	One group pre-post test	Before and After (BA)	No intervention	none	none	none	none	Not applicable	none	Not applicable	none	Not applicable	none	Modelled revealed preference	United States of America of America	none	Label (including environmental information text in choice experiment/front of package)	Greenhouse gas emissions Water use Land use Other (sepcify) All foods Changed consumption of animal sourced foods Changed consumption of plant-based foods
29	2021	Broeckhoven (2021) (ID:69104054)	Broeckhoven I, Verbeke W and Tur-Cardona J ; Speelman S ; Hung Y ;. 2021. "Consumer valuation of carbon labeled protein-enriched burgers in European older adults". Food Quality and Preference 89:.	Article	Scopus	Quantitative	Observation Experiment	Survey	Survey-based choice experiment	Discrete choice experiment	none	Random experiment with random allocation to groups	Control-impact	none	none	none	Different level of intervention	none	Bias towards specific age category	Higher mean age. 53.5% between 65-69 and 46.5% above 70	No bias	none	Unclear panel	none	Stated preference	Poland, Finland, Netherlands, the United Kingdom, and Spain	none	Label (including environmental information text in choice experiment/front of package)	Change consumption of climate certified products/products with less Greenhouse gas emissions
30	2020	Broeks (2020) (ID:69104057)	Broeks M J, Biesbroek S and Over E A. B; Van Gils P F; Toxopeus I ; Beukers M H; Temme E H. M;. 2020. "A social cost-benefit analysis of meat taxation and a fruit and vegetables subsidy for a healthy and sustainable food consumption in the Netherlands". BMC Public Health 20(1):.	Article	Scopus	Quantitative	Model	none	none	none	Simulation model	One group pre-post test	Control-impact	none	none	none	No intervention Different level of intervention	Different tax levels	Not applicable	none	Not applicable	none	Not applicable	none	Modelled revealed preference	Netherlands	none	Subsidy	Changed consumption of animal sourced foods Changed consumption of plant-based foods
31	2020	Broeks (2020) (ID:69104057)	Broeks M J, Biesbroek S and Over E A. B; Van Gils P F; Toxopeus I ; Beukers M H; Temme E H. M;. 2020. "A social cost-benefit analysis of meat taxation and a fruit and vegetables subsidy for a healthy and sustainable food consumption in the Netherlands". BMC Public Health 20(1):.	Article	Scopus	Quantitative	Model	none	none	none	Simulation model	One group pre-post test	Control-impact	none	none	none	No intervention Different level of intervention	Different tax levels	Not applicable	none	Not applicable	none	Not applicable	none	Modelled revealed preference	Netherlands	none	Tax	Changed consumption of animal sourced foods Changed consumption of plant-based foods
32	2021	Bronnmann (2021) (ID:69087118)	Bronnmann J, Stoeven M T and Quaas M ; Asche F ;. 2021. "Measuring Motivations for Choosing Ecolabeled Seafood: Environmental Concerns and Warm Glow". LAND ECONOMICS 97(3):641-654.	Article	Web of Science	Mixed	Observation Experiment	Survey, focus group discussion	Survey-based choice experiment	Discrete choice experiment	none	Random experiment with random allocation to groups	Control-impact	none	none	none	No intervention	none	Bias unclear	none	Bias unclear	none	Convenience sampling - Web panel (randomly selected)	none	Stated preference	Germany	none	Label (including environmental information text in choice experiment/front of package)	Other (sepcify) change consumption of ecoLabelled fish Changed consumption of animal sourced foods
33	2021	Bschaden (2021) (ID:69104118)	Bschaden A, Mandarano E and Stroebele-Benschop N ;. 2021. "Effects of a documentary on consumer perception of the environmental impact of meat consumption". British Food Journal 123(1):177-189.	Article	Scopus	Quantitative	Observation Experiment	Survey	Other (specify)	Nudge experiment	none	Random experiment with random allocation to groups	Before After Control Impact (BACI)	none	No intervention	none	none	none	Bias towards specific age category	Lower mean age. Mean age between 27-31 years	Bias towards men	66,7% and 54,1% men compared to control of 46,8% men	Convenience sampling - no panel	none	Stated preference	Germany	Hohenheim	Information campaign/education	Changed consumption of animal sourced foods Changed consumption of organic products/products with less pesticide use Changed consumption of products of local origin
34	2016	Cagalj (2016) (ID:80404301)	Cagalj Marin, Haas Rainer and Morawetz Ulrich B;. 2016. "Effects of quality claims on willingness to pay for organic food". British Food Journal 118(9):2218-2233.	Article	Bibliographies of relevant reviews	Quantitative	Observation Experiment	Survey	Economic experiment	none	none	One group post-test only	Control-impact	none	none	none	No intervention	none	Bias towards specific age category	Lower mean age. Mean age 36	No bias	none	Convenience sampling - no panel	none	Stated preference	Croatia	Split	Label (including environmental information text in choice experiment/front of package)	Willingness to pay for organic products/products with less use of pesticides Willingness to pay for plant-based foods
35	2016	Cagalj (2016) (ID:80404301)	Cagalj Marin, Haas Rainer and Morawetz Ulrich B;. 2016. "Effects of quality claims on willingness to pay for organic food". British Food Journal 118(9):2218-2233.	Article	Bibliographies of relevant reviews	Quantitative	Observation Experiment	Survey	Economic experiment	none	none	One group post-test only	Control-impact	none	none	none	No intervention, alternative intervention	none	Bias towards specific age category	Lower mean age. Mean age 36	No bias	none	Convenience sampling - no panel	none	Stated preference	Croatia	Split	Information campaign/education	Willingness to pay for organic products/products with less use of pesticides Willingness to pay for plant-based foods
36	2016	Caillavet (2016) (ID:80404302)	Caillavet France, Fadhuile AdŽlaˆøde and Nichle VŽronique ;. 2016. "Taxing animal-based foods for sustainability: environmental, nutritional and social perspectives in France". European Review of Agricultural Economics 43(4):537-560.	Article	Bibliographies of relevant reviews	Quantitative	Model	none	none	none	Simulation model	One group pre-post test	Before and After (BA)	Alternative intervention	none	none	none	Baseline, environmental, environmental/nutrition oriented tax	Not stated	none	Not stated	none	Convenience sampling - Web panel (randomly selected)	none	Modelled revealed preference	France	none	Tax	Greenhouse gas emissions
37	2019	Camilleri (2019) (ID:69085663)	Camilleri A R and Larrick R P; Hossain S. 2019. "Consumers underestimate the emissions associated with food but are aided by labels". ... Climate Change :.	Article	Google Scholar	Quantitative	Experiment	none	Choice experiment	none	none	Random experiment with random allocation to groups	Control-impact	none	none	none	No intervention	none	Bias towards specific age category	Lower mean age	Bias towards women	62% women	Convenience sampling - no panel	none	Real revealed preference	Australia	none	Label (including environmental information text in choice experiment/front of package)	Change consumption of climate certified products/products with less Greenhouse gas emissions
38	2014	Campbell-Arvai (2014) (ID:69084244)	Campbell-Arvai Victoria, Arvai Joseph and Kalof Linda ;. 2014. "Motivating Sustainable Food Choices: The Role of Nudges, Value Orientation, and Information Provision". Environment & Behavior 46(4):453-475.	Dissertation	Dissertation and thesis	Mixed	Observation Experiment	Survey, focus group discussion	Other (specify)	Information-based nudge experiment - informaiton on a menu Choice architecture design experiment default menu with only meat-free options in a univeristy diner	none	Random experiment with random allocation to groups	Control-impact	none	none	none	No intervention Different level of intervention	Information on "normal menu" and default with or without information	Not stated	none	No bias	none	Convenience sampling - no panel	none	Stated preference	United States of America	Midwestern	Restriction/editing choice	Changed consumption of animal sourced foods Changed consumption of plant-based foods
39	2014	Campbell-Arvai (2014) (ID:69084244)	Campbell-Arvai Victoria, Arvai Joseph and Kalof Linda ;. 2014. "Motivating Sustainable Food Choices: The Role of Nudges, Value Orientation, and Information Provision". Environment & Behavior 46(4):453-475.	Dissertation	Dissertation and thesis	Mixed	Observation Experiment	Survey, focus group discussion	Other (specify)	Information-based Menu nudge experiment Choice architecture design experiment default menu with only meat-free options in a univeristy diner	none	Random experiment with random allocation to groups	Control-impact	none	none	none	No intervention Different level of intervention	Information on "normal menu" and default with or without information	Not stated	none	No bias	none	Convenience sampling - no panel	none	Stated preference	United States of America	Midwestern	Menu design/info	Changed consumption of animal sourced foods Changed consumption of plant-based foods
40	2020	Canavari (2020) (ID:69100081)	Canavari M and Coderoni S . 2020. "Consumer stated preferences for dairy products with carbon footprint labels in Italy". Agricultural and Food Economics 8(1):.	Article	Scopus	Quantitative	Observation	Survey	none	none	none	One group post-test only	After only	none	none	Alternative intervention	none	CF and organic labels, nutritional information, tools	No bias	none	Bias towards women	64% women	Convenience sampling - Web panel (self recruited)	none	Stated preference	IItaly	none	Label (including environmental information text in choice experiment/front of package)	Willingness to pay for climate certified products/products with less Greenhouse gas emissions
41	2013	Caputo (2013) (ID:80404304)	Caputo Vincenzina, Nayga Jr and Rodolfo M ; Scarpa Riccardo ;. 2013. "Food miles or carbon emissions? Exploring labelling preference for food transport footprint with a stated choice study". Australian Journal of Agricultural and Resource Economics 57(4):465-482.	Article	Bibliographies of relevant reviews	Quantitative	Experiment	none	Survey-based choice experiment	none	none	Random experiment with random allocation to groups	Control-impact	none	none	none	Alternative intervention	Information about food miles, organic, co2 No intervention	No bias	none	Bias towards women	none	Convenience sampling - no panel	none	Stated preference	United States of America	Patterson, New Jersey	Label (including environmental information text in choice experiment/front of package)	Willingness to pay for organic products/products with less use of pesticides Willingness to pay for climate certified products/products with less Greenhouse gas emissions via food miles and carbon dioxide
42	2017	Carlucci (2017) (ID:69087168)	Carlucci D, De Devitiis B and Nardone G ; Santeramo F G;. 2017. "Certification Labels Versus Convenience Formats: What Drives the Market in Aquaculture Products?". MARINE RESOURCE ECONOMICS 32(3):295-310.	Article	Web of Science	Mixed	Observation Experiment	Focus group discussion	Survey-based choice experiment	none	none	Random experiment with random allocation to groups	Control-impact	none	none	none	No intervention, Alternative intervention Different level of intervention	none	No bias	none	Bias towards women	Slight bias toward women 55,4% of sample	Convenience sampling - Panel (randomly selected)	none	Stated preference	Italy	none	Label (including environmental information text in choice experiment/front of package)	Changed consumption of organic products/products with less pesticide use Changed consumption of products of local origin Willingness to pay for organic products/products with less use of pesticides Willingness to pay for products of local origin
43	2019	Castiglione (2019) (ID:69084888)	Castiglione Concetta and Mazzocchi Mario . 2019. "Ten Years of Five-a-Day Policy in the UK: Nutritional Outcomes and Environmental Effects". Ecological Economics 157:185-194.	Article	EconLit	Quantitative	Model	none	none	none	Simulation model	One group pre-post test	Before and After (BA)	No intervention	none	none	none	none	Bias towards specific age category	Higher mean age. Mean age 51.8	Not stated	none	Convenience sampling - no panel	none	Modelled revealed preference	United Kingdom	none	Information campaign/education	Greenhouse gas emissions
44	2018	Cerutti (2018) (ID:69100288)	Cerutti A K, Ardente F and Contu S ; Donno D ; Beccaro G L;. 2018. "Modelling, assessing, and ranking public procurement options for a climate-friendly catering service". International Journal of Life Cycle Assessment 23(1):95-115.	Article	Scopus	Quantitative	Model	none	none	none	Simulation model	One group pre-post test	Control-impact	none	none	none	No intervention	Baseline to scenario	Not applicable	none	Not applicable	none	Not applicable	none	Modelled revealed preference	Italy	Turin	Restriction/editing choice	Greenhouse gas emissions
45	2016	Chalmers (2016) (ID:69100309)	Chalmers N G, Revoredo-Giha C and Shackley S ;. 2016. "Socioeconomic Effects of Reducing Household Carbon Footprints Through Meat Consumption Taxes". Journal of Food Products Marketing 22(2):258-277.	Article	Scopus	Quantitative	Model	none	none	none	Simulation model	One group pre-post test	Before and After (BA)	No intervention	none	none	none	none	Not applicabe	none	Not applicable	none	Convenience sampling - Web panel (self recruited)	none	Modelled revealed preference	United Kingdom	Scotland	Tax	Changed consumption of animal sourced foods
46	2015	Chen (2015) (ID:80404306)	Chen Mo, Yin Shijiu and Xu Yingjun ; Wang Zhiwei ;. 2015. "Consumers' willingness to pay for tomatoes carrying different organic labels". British Food Journal 117(11):2814-2830.	Article	Bibliographies of relevant reviews	Qualitative	Observation Experiment	Survey	Economic experiment	none	none	One group post-test only	After only	none	none	Different level of intervention	none	Chinese organic, EU organic, Chinese and EU organic label	No bias	none	No bias	none	Convenience sampling - no panel	none	Stated preference	China	Shandong province	Label (including environmental information text in choice experiment/front of package)	Willingness to pay for plant-based foods Willingness to pay for organic products/products with less use of pesticides
47	2015	Chen (2015) (ID:80404307)	Chen X, Alfnes F and Rickertsen K ;. 2015. "Consumer preferences, ecolabels, and the effects of negative environmental information". AgBioForum 18(3):.	Article	Bibliographies of relevant reviews	Quantitative	Experiment	none	Choice experiment	none	none	Experiment with non-random allocation to groups - quasi exp.	Before and After (BA) and After Only	No intervention	none	No intervention	none	none	Not stated	none	Not stated	none	Convenience sampling - Web panel (self recruited)	none	Stated preference	France	Dijon	Label (including environmental information text in choice experiment/front of package)	Willingness to pay for organic products/products with less use of pesticides
48	2015	Chen (2015) (ID:80404307)	Chen X, Alfnes F and Rickertsen K ;. 2015. "Consumer preferences, ecolabels, and the effects of negative environmental information". AgBioForum 18(3):.	Article	Bibliographies of relevant reviews	Quantitative	Experiment	none	Choice experiment	none	none	Experiment with non-random allocation to groups - quasi exp.	Before and After (BA) and After Only	No intervention	none	No intervention	none	none	Not stated	none	Not stated	none	Convenience sampling - Web panel (self recruited)	none	Stated preference	France	Dijon	Label (including environmental information text in choice experiment/front of package)	Other (sepcify) Willingness to pay for products with negative environmental information Willingness to pay for organic products/products with less use of pesticides
49	2018	Chen (2018) (ID:69084896)	Chen Xuqi, Gao Zhifeng and Swisher Marilyn ; House Lisa ; Zhao Xin ;. 2018. "Eco-labeling in the Fresh Produce Market: Not All Environmentally Friendly Labels Are Equally Valued". Ecological Economics 154:201-210.	Article	EconLit	Quantitative	Observation	Survey	none	none	none	One group post-test only	After only	none	none	Alternative intervention	none	Organic Locally produce Naturally grown GMO-free Less fertilizer Less pesticide Reduced negatives soil Reduced negatives water Reduced negatives air	No bias	none	Bias towards women	Bias toward women 56,6% of sample compared to population of 51%	Convenience sampling - Web panel (self recruited)	none	Stated preference	United States of America	none	Label (including environmental information text in choice experiment/front of package)	Other (sepcify) Willingness to pay: reduce negative impact on air quality, soil quality, water quality, less fertilizers Willingness to pay for organic products/products with less use of pesticides
50	2020	Chen (2020) (ID:69087216)	Chen M F. 2020. "The impacts of perceived moral obligation and sustainability self-identity on sustainability development: A theory of planned behavior purchase intention model of sustainability-labeled coffee and the moderating effect of climate change skepticism". BUSINESS STRATEGY AND THE ENVIRONMENT 29(6):2404-2417.	Article	Web of Science	Quantitative	Observation	Survey	none	none	none	One group post-test only	Control-impact	none	none	none	Alternative intervention	none	Bias unclear	none	Bias towards women	57% women	Convenience sampling - no panel	none	Stated preference	Taiwan	none	Label (including environmental information text in choice experiment/front of package)	Other (sepcify) changed consumption of "sustainability labelled" coffee
51	2014	Chuan-Min Shuai	How consumers are willing to pay for low-carbon products? - Results from a carbon-labeling scenario experiment in China. ÊShuai, Chuan-Min, Ding, Li-Ping; Zhang, Yu-Kun; Guo, Qing; Shuai, Jing. Journal of Cleaner ProductionVolume 83, Pages 366 - 37315 November 2014.	Article	Other sources. Expert consultation	Quantitative	Observation Experiment	Survey	Economic experiment	Willingness to pay experiment	none	One group post-test only	Control-impact	none	none	none	Different level of intervention	none	Bias unclear	none	Bias towards women	56% women	Not stated	Individuals are randomly sampled from selected cities in China	Real revealed preference	China	none	Label (including environmental information text in choice experiment/front of package)	Willingness to pay for carbon labelled food
52	2021	Cleveland (2021) (ID:69087257)	Cleveland D A and Jay J A;. 2021. "Integrating climate and food policies in higher education: a case study of the University of California". CLIMATE POLICY 21(1):16-32.	Article	Web of Science	Quantitative	Model	none	none	none	Simulation model	One group pre-post test	Before and After (BA)	No intervention Different level of intervention	none	none	none	Different diets	Not stated	However, models are simulated for a university campus	Not stated	none	Not applicable	none	Modelled revealed preference	United States of America	UCLA	Information campaign/education	Greenhouse gas emissions Changed consumption of animal sourced foods Changed consumption of plant-based foods
53	2021	Cleveland (2021) (ID:69087257)	Cleveland D A and Jay J A;. 2021. "Integrating climate and food policies in higher education: a case study of the University of California". CLIMATE POLICY 21(1):16-32.	Article	Web of Science	Quantitative	Model	none	none	none	Simulation model	One group pre-post test	Before and After (BA)	No intervention Different level of intervention	none	none	none	Different diets	Not stated	However, models are simulated for a university campus	Not stated	none	Not applicable	none	Modelled revealed preference	United States of America	UCLA	Restriction/editing choice	Greenhouse gas emissions Changed consumption of animal sourced foods Changed consumption of plant-based foods
54	2021	Cleveland (2021) (ID:69087257)	Cleveland D A and Jay J A;. 2021. "Integrating climate and food policies in higher education: a case study of the University of California". CLIMATE POLICY 21(1):16-32.	Article	Web of Science	Quantitative	Model	none	none	none	Simulation model	One group pre-post test	Before and After (BA)	No intervention Different level of intervention	none	none	none	Different diets	Not stated	However, models are simulated for a university campus	Not stated	none	Not applicable	none	Modelled revealed preference	United States of America	UCLA	Restriction/editing choice	Greenhouse gas emissions Changed consumption of animal sourced foods Changed consumption of plant-based foods
55	2021	Cleveland (2021) (ID:69087257)	Cleveland D A and Jay J A;. 2021. "Integrating climate and food policies in higher education: a case study of the University of California". CLIMATE POLICY 21(1):16-32.	Article	Web of Science	Quantitative	Model	none	none	none	Simulation model	One group pre-post test	Before and After (BA)	No intervention Different level of intervention	none	none	none	Different diets	Not stated	However, models are simulated for a university campus	Not stated	none	Not applicable	none	Modelled revealed preference	United States of America	UCLA	Restriction/editing choice	Greenhouse gas emissions Changed consumption of animal sourced foods Changed consumption of plant-based foods
56	2016	Colantuoni (2016) (ID:80404308)	Colantuoni Francesca, Cicia Gianni and Del Giudice Teresa ; Lass Daniel ; Caracciolo Francesco ; Lombardi Pasquale ;. 2016. "Heterogeneous Preferences for Domestic Fresh Produce: Evidence from German and Italian Early Potato Markets". Agribusiness 32(4):512-530.	Article	Bibliographies of relevant reviews	Quantitative	Experiment	none	Survey-based choice experiment	Discrete choice experiment	none	Experiment with non-random allocation to groups - quasi exp.	Control-impact	none	none	none	No intervention Alternative intervention Different level of intervention	none	Bias towards specific age category No bias	Higher mean age. In the italian sample respondents were biased to older age (Mean age 52)	Bias towards women	87% women in the italian samle, 54% women in the german sample	Unclear panel	none	Stated preference	Germany and Italy	none	Label (including environmental information text in choice experiment/front of package)	Willingness to pay for organic products/products with less use of pesticides Willingness to pay for products of local origin Other (sepcify) Willingness to pay for Environmentally friendly Willingness to pay for climate certified products/products with less Greenhouse gas emissions
57	2020	Colombo (2020) (ID:69087271)	Colombo P E, Patterson E and Lindroos A K; Parlesak A ; Elinder L S;. 2020. "Sustainable and acceptable school meals through optimization analysis: an intervention study". NUTRITION JOURNAL 19(1):.	Article	Web of Science	Quantitative	Experiment Model	none	Other (specify)	Nudge experiment: Changed school meal meny	Optimisation model	Experiment with non-random allocation to groups - quasi exp.	Before and After (BA)	No intervention	none	none	none	none	Not applicable	But modelled and tested in schools	Not applicable	none	Not applicable	none	Real revealed preference	Sweden	Stockholm	Restriction/editing choice	Changed consumption of animal sourced foods Changed consumption of plant-based foods
58	2014	Costanigro (2014) (ID:80507960)	Costanigro Marco, Kroll Stephan and Thilmany Dawn ; Bunning Marisa ;. 2014. "Is it love for local/organic or hate for conventional? Asymmetric effects of information and taste on label preferences in an experimental auction". Food Quality and Preference 31:94-105.	Article	Bibliographies of relevant reviews	Quantitative	Observation Experiment	Survey	Economic experiment	Experimental auction	none	One group pre-post test	Control-impact	none	none	none	No intervention Alternative intervention	Local and organic	Bias towards specific age category	Lower mean age. Median age 27 years	Bias towards women	77% women	Convenience sampling - no panel	none	Stated preference	United States of America	Colorado state	Label (including environmental information text in choice experiment/front of package)	Willingness to pay for organic products/products with less use of pesticides Willingness to pay for products of local origin
59	2019	Coucke (2019) (ID:69100832)	Coucke, N., Vermeir, I., Slabbinck, H., Geuens, M., & Choueiki, Z. (2022). How to reduce agri-environmental impacts on ecosystem services: the role of nudging techniques to increase purchase of plant-based meat substitutes. Ecosystem Services, 56, 101444.	Article	Scopus	Quantitative	Experiment	none	Other (specify)	Choice architecture design experiment	none	Experiment with non-random allocation to groups - quasi exp.	Before After Control Impact (BACI)	none	No intervention	none	none	none	Not applicable	none	Not applicable	none	Not applicable	none	Real revealed preference	Europe	none	Menu design/info	Changed consumption of animal sourced foods
60	2021	De Bauw (2021) (ID:69101116)	De Bauw M, Matthys C and Poppe V ; Franssens S ; Vranken L ;. 2021. "A combined Nutri-Score and 'Eco-Score' approach for more nutritious and more environmentally friendly food choices? Evidence from a consumer experiment in Belgium". Food Quality and Preference 93:.	Article	Scopus	Quantitative	Experiment	none	Randomised control trial and similar	none	none	Random experiment with random allocation to groups	Before After Control Impact (BACI)	none	No intervention Alternative intervention	none	none	Detailed impact info general information or specific information	No bias	none	No bias	none	Quota sampling	none	Stated preference	Belgium	Flanders	Label (including environmental information text in choice experiment/front of package)	Other (sepcify) impact of Nutri-score and Eco-score on eGrocery shopping
61	2015	De Magistris (2015) (ID:80404310)	De Magistris Tiziana, Giudice Teresa Del and Verneau Fabio ;. 2015. "The Effect of Information on Willingness to Pay for Canned Tuna Fish with Different Corporate Social Responsibility (CSR) Certification: A Pilot Study". The Journal of Consumer Affairs 49(2):457-471.	Article	Bibliographies of relevant reviews	Quantitative	Experiment	none	Economic experiment	Experimental auction	none	Random experiment with random allocation to groups	Before and After (BA)	No intervention Alternative intervention	none	none	none	Information and info-shock	No bias	none	No bias	none	Convenience sampling - no panel	none	Stated preference	Italy	Napels	Label (including environmental information text in choice experiment/front of package)	Other (sepcify) Willingness to pay for poroduct with a "friendlyness of the sea" label
62	2016	De Marchi (2016) (ID:80404311)	De Marchi Elisa, Caputo Vincenzina and Nayga Rodolfo ; Banterle Alessandro ;. 2016. "Time preferences and food choices: Evidence from a choice experiment". Food Policy 62(C):99-109.	Article	Bibliographies of relevant reviews	Quantitative	Experiment	none	Survey-based choice experiment	none	none	Random experiment with random allocation to groups	Control-impact	none	none	none	No intervention Alternative intervention	Health label, co2 label and organic label	Bias towards specific age category	Higher mean age. Most represented age categories between 50-69 yrs	Bias towards women	67,1% women	Unclear panel	The intivation to parttake in the survey was randomly sent out to consumers via email	Stated preference	United States of America	none	Label (including environmental information text in choice experiment/front of package)	Change consumption of climate certified products/products with less Greenhouse gas emissions Changed consumption of organic products/products with less pesticide use
63	2019	de Vaan (2019) (ID:69101231)	de Vaan J M, van Steen T and MŸller B C. N;. 2019. "Meat on the menu? How the menu structure can stimulate vegetarian choices in restaurants". Journal of Applied Social Psychology 49(12):755-766.	Article	Scopus	Quantitative	Observation Experiment	Survey	Otther (specify)	Nudge experiment	none	Random experiment with random allocation to groups	Control-impact	none	none	none	No intervention Alternative intervention	none	Bias towards specific age category	Lower mean age. Mean age 32	No bias	none	Convenience sampling - no panel	From university notice board and Mail	Stated preference	Netherlands	Nijmegen	Restriction/editing choice	Changed consumption of animal sourced foods Changed consumption of plant-based foods
64	2019	de Vaan (2019) (ID:69101231)	de Vaan J M, van Steen T and MŸller B C. N;. 2019. "Meat on the menu? How the menu structure can stimulate vegetarian choices in restaurants". Journal of Applied Social Psychology 49(12):755-766.	Article	Scopus	Quantitative	Observation Experiment	Survey	Other (specify)	Nudge experiment	none	Random experiment with random allocation to groups	Control-impact	none	none	none	No intervention Alternative intervention	none	Bias towards specific age category	Lower mean age. Mean age 32	No bias	none	Convenience sampling - no panel	From university notice board and Mail	Stated preference	Netherlands	Nijmegen	Restriction/editing choice	Changed consumption of animal sourced foods Changed consumption of plant-based foods
65	2019	de Vaan (2019) (ID:69101231)	de Vaan J M, van Steen T and MŸller B C. N;. 2019. "Meat on the menu? How the menu structure can stimulate vegetarian choices in restaurants". Journal of Applied Social Psychology 49(12):755-766.	Article	Scopus	Quantitative	Observation Experiment	Survey	Otther (specify)	Nudge experiment	none	Random experiment with random allocation to groups	Control-impact	none	none	none	No intervention Alternative intervention	none	Bias towards specific age category	Lower mean age. Mean age 32	No bias	none	Convenience sampling - no panel	From university notice board and Mail	Stated preference	Netherlands	Nijmegen	Restriction/editing choice	Changed consumption of animal sourced foods Changed consumption of plant-based foods
66	2019	de Vaan (2019) (ID:69101231)	de Vaan J M, van Steen T and MŸller B C. N;. 2019. "Meat on the menu? How the menu structure can stimulate vegetarian choices in restaurants". Journal of Applied Social Psychology 49(12):755-766.	Article	Scopus	Quantitative	Observation Experiment	Survey	Other (specify)	Nudge experiment	none	Random experiment with random allocation to groups	Control-impact	none	none	none	No intervention Alternative intervention	none	Bias towards specific age category	Lower mean age. Mean age 32	No bias	none	Convenience sampling - no panel	From university notice board and Mail	Stated preference	Netherlands	Nijmegen	Menu design/info	Changed consumption of animal sourced foods Changed consumption of plant-based foods
67	2017	Defrancesco (2017) (ID:80404313)	Defrancesco Edi, Perito Maria A and Bozzolan Irene ; Cei Leonardo ; Stefani Gianluca ;. 2017. "Testing Consumers' Preferences for Environmental Attributes of Pasta. Insights from an ABR Approach". Sustainability 9(10):.	Article	Bibliographies of relevant reviews	Quantitative	Observation Experiment	Survey	Survey-based choice experiment	none	none	Random experiment with random allocation to groups	Control-impact	none	none	none	No intervention Alternative intervention	Label for environmental, health or both	Bias towards specific age category	Higher mean age. Mean age 58	Bias towards women	77,5% women	Convenience sampling - no panel	none	Stated preference	Italy	Northeastern and central regions of italy	Label (including environmental information text in choice experiment/front of package)	Other (sepcify) Willingness to pay for more env. friendly food
68	2016	De-Magistris (2016) (ID:69101240)	De-Magistris T and Gracia A . 2016. "Consumers' willingness-to-pay for sustainable food products: The case of organically and locally grown almonds in Spain". Journal of Cleaner Production 118:97-104.	Article	Scopus	Quantitative	Experiment	none	Choice experiment	Real choice experiment	none	One group post-test only	Control-impact	none	none	none	No intervention Different level of intervention	none	No bias	none	No bias	none	Not stated	none	Stated preference	Spain	Saragosse	Label (including environmental information text in choice experiment/front of package)	Willingness to pay for organic products/products with less use of pesticides Willingness to pay for products of local origin
69	2016	de-Magistris (2016) (ID:80404312)	de-Magistris Tiziana and Gracia Azucena . 2016. "Consumers' willingness to pay for light, organic and PDO cheese". British Food Journal 118(3):560-571.	Article	Bibliographies of relevant reviews	Quantitative	Observation Experiment	Survey	Economic experiment	Experimental auction	none	One group post-test only	Control-impact	none	none	none	No intervention Alternative intervention	PDO (origin), organic, light (fat)	No bias	none	No bias	none	Convenience sampling - no panel	none	Stated preference	Spain	none	Label (including environmental information text in choice experiment/front of package)	Willingness to pay for organic products/products with less use of pesticides Willingness to pay for products of local origin
70	2017	de-Magistris (2017) (ID:69101241)	De Magistris Tiziana, Giudice Teresa Del and Verneau Fabio ;. 2015. "The Effect of Information on Willingness to Pay for Canned Tuna Fish with Different Corporate Social Responsibility (CSR) Certification: A Pilot Study". The Journal of Consumer Affairs 49(2):457-471.	Article	Scopus	Mixed	Observation Experiment	Survey, Interview	Survey-based choice experiment	Discrete choice experiment	none	Random experiment with random allocation to groups	Control-impact	none	none	none	Alternative intervention	none	No bias	none	No bias	none	Convenience sampling - no panel	none	Stated preference	Spain	Zaragoza	Label (including environmental information text in choice experiment/front of package)	Other (sepcify) food miles, animal welfare Changed consumption of animal sourced foods Changed consumption of organic products/products with less pesticide use Changed consumption of products of local origin Change consumption of climate certified products/products with less Greenhouse gas emissions
71	2015	Demarque (2015) (ID:80404315)	Demarque Christophe, Charalambides Laetitia and Hilton Denis J; Waroquier Laurent ;. 2015. "Nudging sustainable consumption: The use of descriptive norms to promote a minority behavior in a realistic online shopping environment". Journal of Environmental Psychology 43:166-174.	Article	Bibliographies of relevant reviews	Quantitative	Observation Experiment	Survey	Other (specify)	Nudge experiment: Virtual shop experiment	none	Random experiment with random allocation to groups	Control-impact	none	none	none	Different level of intervention	Control, weak and strong social norm information	Bias towards specific age category	Lower mean age. Mean age 23 and 21	Bias towards women	63% women	Convenience sampling - no panel	none	Real revealed preference	France	Toulouse	Social norms/goal setting/feedback	Other (sepcify) change consumption in ecoLabelled products Changed consumption of organic products/products with less pesticide use
72	2008	Didier (2008) (ID:80404316)	Didier Tagbata and Lucie Sirieix . 2008. "Measuring consumer's willingness to pay for organic and Fair Trade products". International Journal of Consumer Studies 32(5):479-490.	Article	Bibliographies of relevant reviews	Quantitative	Observation Experiment	Survey	Economic experiment	none	none	One group post-test only	After only	none	none	Different level of intervention	none	Two were 'organic chocolates certified by Fair Trade organizations; this concerns the two brands coded 'RZ' and 'AE'; and The remaining two did not have any label; this concerns the two brands coded 'MP' and 'TO'.	No bias	none	Bias towards women	70,6% women	Convenience sampling - no panel	none	Stated preference	France	Montpellier	Label (including environmental information text in choice experiment/front of package)	Other (sepcify) change in fair trade labelled product Changed consumption of organic products/products with less pesticide use
73	2018	Dogbe (2018) (ID:69084938)	Wisdom Dogbe, José M. Gil, Effectiveness of a carbon tax to promote a climate-friendly food consumption, Food Policy, Volume 79, 2018, Pages 235-246, ISSN 0306-9192, https://doi.org/10.1016/j.foodpol.2018.08.003. (https://www.sciencedirect.com/science/article/pii/S0306919217301136)	Article	EconLit	Quantitative	Model	none	none	none	Simulation model	One group pre-post test	Control-impact	none	none	none	No intervention	Not explicitly shown but intervention effect is showed as percentage of change (which implies a baseline) uncompensated and compensated tax scenarios	Not stated	none	Not stated	none	Convenience sampling - Web panel (self recruited)	none	Modelled revealed preference	Spain	Catalonia	Tax	Greenhouse gas emissions Changed consumption of animal sourced foods Changed consumption of plant-based foods
74	2018	dos (2018) (ID:80404318)	dos Santos, Quenia and Nogueira BˆÁrbara Melo; Rodrigues Vanessa Mello; Hartwell Heather ; Giboreau Agnes ; Monteleone Erminio ; Dinnella Caterina ; Perez-Cueto Federico Ja;. 2018. "Nudging using the 'dish of the day' strategy does not work for plant-based meals in a Danish sample of adolescent and older people". International Journal of Consumer Studies 42(3):327-334.	Article	Bibliographies of relevant reviews	Quantitative	Observation Experiment	Survey	Other (specify)	Nudge experiment	none	Random experiment with random allocation to groups	Control-impact	none	none	none	No intervention	none	Bias towards specific age category	Lower and higher mean age. 10 to 19 and over 65	No bias	none	Convenience sampling - no panel	none	Real revealed preference	Denmark	Copenhagen	Menu design/info	Changed consumption of plant-based foods Changed consumption of animal sourced foods
75	2020	dos (2020) (ID:80455645)	dos Santos, Quenia and Perez-Cueto Federico J. A; Rodrigues Vanessa Mello; Appleton Katherine ; Giboreau Agnes ; Saulais Laure ; Monteleone Erminio ; Dinnella Caterina ; Brugarolas Margarita ; Hartwell Heather ;. 2020. "Impact of a nudging intervention and factors associated with vegetable dish choice among European adolescents". European Journal of Nutrition 59(1):231-247.	Article	Bibliographies of relevant reviews	Quantitative	Observation Experiment	Survey	Other (specify)	Nudge experiment	none	Experiment with non-random allocation to groups - quasi exp.	Control-impact	none	none	none	No intervention	none	Bias towards specific age category	Lower mean age. Only 12-19	Bias towards men No bias	60% males in Italy Rest of the countries - no bias	Convenience sampling - no panel	none	Real revealed preference	Denmark, France, Italy and United Kingdom	none	Menu design/info	Changed consumption of animal sourced foods Changed consumption of plant-based foods
76	2014	Echeverría (2014) (ID:69085794)	Echeverría R, Moreira V H and Sepˆ¼lveda C ;. 2014. "Willingness to pay for carbon footprint on foods". British Food ... :.	Article	Google Scholar	Mixed	Observation	Survey, Interview	none	none	none	One group post-test only	After only	none	none	No intervention	none	none	No bias	none	No bias	none	Convenience sampling - no panel	none	Stated preference	Chile	none	Label (including environmental information text in choice experiment/front of package)	Willingness to pay for climate certified products/products with less Greenhouse gas emissions
77	2013	Edjabou (2013) (ID:69084952)	Edjabou Louise Dyhr and Smed Sinne. 2013. "The Effect of Using Consumption Taxes on Foods to Promote Climate Friendly Diets--The Case of Denmark". Food Policy 39:84-96.	Article	EconLit	Quantitative	Model	none	none	none	Simulation model	One group pre-post test	Before and After (BA)	No intervention Different level of intervention	none	none	none	Different tax scenarios	Not applicable	none	Not applicable	none	Convenience sampling - no panel	none	Modelled revealed preference	Denmark	none	Tax	Greenhouse gas emissions Other (sepcify) Diet changes induced by taxes Changed consumption of animal sourced foods Changed consumption of plant-based foods
78	2020	Eldesouky (2020) (ID:69084276)	Eldesouky Ali, Mesias Francisco J and Escribano Miguel ;. 2020. "Perception of Spanish consumers towards environmentally friendly labelling in food". International Journal of Consumer Studies 44(1):64-76.	Article	Applied Social Sciences Index & Abstracts	Qualitative	Observation	Focus group discussion	none	none	none	One group post-test only	After only	none	none	Alternative intervention	none	none	No bias	none	No bias	none	Convenience sampling - no panel	none	Stated preference	Spain	Extremadura	Label (including environmental information text in choice experiment/front of package)	Changed consumption of organic products/products with less pesticide use Changed consumption of deforestation prone/certified products Change consumption of climate certified products/products with less Greenhouse gas emissions Other (sepcify) Willingness to pay for fairtrade label, water footprint, sustainable products Willingness to pay for climate certified products/products with less Greenhou…
79	2020	Eldesouky (2020) (ID:69101769)	Eldesouky A, Mesias F J and Escribano M ;. 2020. "Consumer assessment of sustainability traits in meat production. A choice experiment study in Spain". Sustainability (Switzerland) 12(10):.	Article	Scopus	Quantitative	Observation Experiment	Survey	Survey-based choice experiment	none	none	Random experiment with random allocation to groups	After only	none	none	No intervention	none	none	Bias unclear	none	No bias	none	Unclear panel	none	Stated preference	Spain	Badajoz and Caceres	Label (including environmental information text in choice experiment/front of package)	Changed consumption of organic products/products with less pesticide use
80	2020	Elinder (2020) (ID:69101773)	Elinder L S, Colombo P E; Patterson E and Parlesak A ; Lindroos A K;. 2020. "Successful implementation of climate-friendly, nutritious, and acceptable school meals in practice: the optimatª intervention study". Sustainability (Switzerland) 12(20):1-16.	Article	Scopus	Quantitative	Experiment Model	none	Other (specify)	Nudge experminent. climate friendly school meal menu	Optimisation model	Experiment with non-random allocation to groups - quasi exp.	Before and After (BA)	No intervention	none	none	none	none	Not applicable	But young, tested in schools	Not applicable	none	Judgement/purposive sampling	none	Real revealed preference	Sweden	Uppsala	Restriction/editing choice	Changed consumption of animal sourced foods Changed consumption of plant-based foods
81	2016	Elofsson (2016) (ID:69084958)	Elofsson Katarina, Bengtsson Niklas and Matsdotter Elina ; Arntyr Johan ;. 2016. "The Impact of Climate Information on Milk Demand: Evidence from a Field Experiment". Food Policy 58:14-23.	Article	EconLit	Quantitative	Experiment	none	Randomised control trial and similar	none	none	Random experiment with random allocation to groups	Before After Control Impact (BACI)	none	No intervention	none	none	none	Not applicable	none	Not applicable	none	Not applicable	none	Real revealed preference	Sweden	Uppsala	Information campaign/education	Changed consumption of organic products/products with less pesticide use Change consumption of climate certified products/products with less Greenhouse gas emissions
82	2018	Emberger-Klein (2018) (ID:69101803)	Emberger-Klein A and Menrad K . 2018. "The effect of information provision on supermarket consumers' use of and preferences for carbon labels in Germany". Journal of Cleaner Production 172:253-263.	Article	Scopus	Mixed	Observation Experiment	Survey, focus group discussion	Nudge/information-based experiment	none	none	Random experiment with random allocation to groups	Control-impact	none	none	none	No intervention Alternative intervention	none	No bias	none	Bias towards women	69,1% women in survey 1, 69% in survey 2 and 67,3% of householders	Convenience sampling - no panel	none	Stated preference	Germany	southern Germany	Label (including environmental information text in choice experiment/front of package)	Changed consumption of organic products/products with less pesticide use Changed consumption of products of local origin Change consumption of climate certified products/products with less Greenhouse gas emissions
83	2018	Feucht (2018) (ID:69102105)	Feucht Y and Zander K . 2018. "Consumers' preferences for carbon labels and the underlying reasoning. A mixed methods approach in 6 European countries". Journal of Cleaner Production 178:740-748.	Article	Scopus	Mixed	Observation Experiment	Survey, Interview	Survey-based choice experiment	none	none	Random experiment with random allocation to groups	Control-impact	none	none	none	Alternative intervention Different level of intervention	none	No bias	For interviews	No bias	For interviews	Unclear panel	Online panel - not clear if it is self-recruited or randomly selected. Participants were recruited by means of a representative online access panel run by a commercial market research agency.	Stated preference	France, Germany, Italy, Norway, Spain and United Kingdom	none	Label (including environmental information text in choice experiment/front of package)	Changed consumption of organic products/products with less pesticide use Changed consumption of products of local origin Change consumption of climate certified products/products with less Greenhouse gas emissions
84	2020	Forero-Cantor (2020) (ID:69102237)	Forero-Cantor G, Ribal J and SanjuˆÁn N ;. 2020. "Levying carbon footprint taxes on animal-sourced foods. A case study in Spain". Journal of Cleaner Production 243:.	Article	Scopus	Quantitative	Model	none	none	none	Other (specify) demand model	One group pre-post test	Before and After (BA)	No intervention	none	none	none	none	Not applicable	none	Not applicable	none	Not applicable	none	Modelled revealed preference	Spain	none	Tax	Greenhouse gas emissions Changed consumption of animal sourced foods
85	2013	Fröhlich (2013) (ID:69102338)	Fröhlich G, Sellmann D and Bogner F X;. 2013. "The influence of situational emotions on the intention for sustainable consumer behaviour in a student-centred intervention". Environmental Education Research 19(6):747-764.	Article	Scopus	Quantitative	Observation Experiment	Survey	Other (specify)	Information intervention experiment	none	Experiment with non-random allocation to groups - quasi exp.	Before After Control Impact (BACI)	none	No intervention	none	none	none	Bias towards specific age category	Lower mean age. Mean age 11.5	No bias	none	Convenience sampling - no panel	none	Stated preference	Germany	Upper Franconia, Bavaria	Information campaign/education	Other (sepcify) consume in more environmentally friendlier ways
86	2020	Gao (2020) (ID:69084992)	Gao Zhifeng, Li Chenguang and Bai Junfei ; Fu Jiangyuan ;. 2020. "Chinese Consumer Quality Perception and Preference of Sustainable Milk". China Economic Review 59:.	Article	Scopus	Quantitative	Observation Experiment	Survey	Survey-based choice experiment	none	none	Random experiment with random allocation to groups	Control-impact	none	none	none	No intervention	none	Bias towards specific age category	Lower mean age. 50% 34 and younger	Bias towards women	59% women	Convenience sampling - no panel	none	Stated preference	China	Xicheng, Haidian, and Changping in Beijing	Label (including environmental information text in choice experiment/front of package)	Willingness to pay for animal sourced foods
87	2017	García-Muros (2017) (ID:69097478)	García-Muros X, Markandya A and Romero-JordˆÁn D ; GonzˆÁlez-Eguino M ;. 2017. "The distributional effects of carbon-based food taxes". Journal of Cleaner Production 140:996-1006.	Article	Scopus	Quantitative	Model	none	none	none	Simulation model	One group pre-post test	Control-impact	none	none	none	No intervention, Different level of intervention	REF - a scenario with a carbon tax on carbon emissions embodied in food. HCT - a high carbon price scenario and high carbon price with exemptions	Not applicable	none	Not applicable	none	Not applicable	none	Modelled revealed preference	Spain	Spain	Tax	Greenhouse gas emissions Other (sepcify) changed consumption of foods in the situation of a carbon tax
88	2021	Garnett (2021) (ID:69097498)	Garnett E E, Balmford A and Marteau T M; Pilling M A; Sandbrook C ;. 2021. "Price of change: Does a small alteration to the price of meat and vegetarian options affect their sales?". Journal of Environmental Psychology 75:.	Article	Scopus	Quantitative	Experiment	none	Economic experiment	none	none	One group pre-post test	Before and After (BA)	No intervention	none	none	none	none	Not applicable	none	Not applicable	none	Not applicable	none	Real revealed preference	United Kingdom	Cambridge	Price change	Changed consumption of animal sourced foods Changed consumption of plant-based foods
89	2016	Giampietri (2016) (ID:69087641)	Giampietri E, Koemle D B. A and Yu X H; Finco A ;. 2016. "Consumers' Sense of Farmers' Markets: Tasting Sustainability or Just Purchasing Food?". SUSTAINABILITY 8(11):.	Article	Web of Science	Quantitative	Observation Experiment	Survey	Survey-based choice experiment	none	none	One group post-test only	Control-impact	none	none	none	Alternative intervention	none	No bias	none	No bias	none	Convenience sampling - Panel (randomly selected)	none	Stated preference	Italy	none	Label (including environmental information text in choice experiment/front of package)	Changed consumption of organic products/products with less use of pesticied, Willingness to pay for organic products/products with less use of pesticides
90	2011	Gifford (2011) (ID:80404321)	Gifford Katie and Bernard John C. 2011. "The effect of information on consumers' willingness to pay for natural and organic chicken". International Journal of Consumer Studies 35(3):282-289.	Article	Bibliographies of relevant reviews	Quantitative	Observation Experiment	Survey	Economic experiment	Experimental auction	none	One group post-test only	Before and After (BA)	Alternative intervention	none	none	none	Information about the definitions of natural, free-range, not fed genetically modified feed and organic lables.	No bias	none	No bias	none	Quota sampling	A professional recurited was hired to recruit. Quota sampling towards the Delaware population was used	Stated preference	United States of America	Delaware	Label (including environmental information text in choice experiment/front of package)	Willingness to pay for organic products/products with less use of pesticides
91	2017	Godfrey (2017) (ID:69097696)	Godfrey DM, Feng P. Communcating sustainability: student perceptions of a behaviour change campaign. International Journal of Higher Education 18(1): 2-22	Article	Scopus	Mixed	Observation Experiment	Survey, interview	Other (specify)	Information intervention experiment: information campaign	none	One group pre-post test	Before and After (BA)	No intervention Different level of intervention	none	none	none	Additional information added - meal recommendation - after one week	Bias towards specific age category	Lower mean age. Students	Bias unclear	none	Convenience sampling - no panel	none	Real revealed preference		none	Information campaign/education	Water use Changed consumption of animal sourced foods Changed consumption of plant-based foods
92	2020	Graça (2020) (ID:69097868)	Graça J, Cardoso S G and Augusto F R; Nunes N C;. 2020. "Green Light for Climate-friendly Food Transitions? Communicating Legal Innovation Increases Consumer Support for Meat Curtailment Policies". Environmental Communication 14(8):1047-1060.	Article	Scopus	Quantitative	Observation Experiment	Survey	Other (specify)	Information intervention experiment	none	Random experiment with random allocation to groups	Control-impact	none	none	none	No intervention	none	Bias towards specific age category	Lower mean age. Mean age 28.8	Bias towards women	68,1% women	Convenience sampling - no panel	none	Stated preference	Portugal	none	Laws and regulations	Other (sepcify) consumer reaction to Meat Curtailment Policies Changed consumption of animal sourced foods
93	2014	Gracia (2014) (ID:80404322)	Gracia Azucena. 2014. "Consumers' preferences for a local food product: a real choice experiment". Empirical Economics 47(1):111-128.	Article	Bibliographies of relevant reviews	Quantitative	Experiment	none	Choice experiment	Real choice experiment	none	One group post-test only	Control-impact	none	none	none	No intervention	none	No bias	none	Bias towards women	67,7% women	Convenience sampling - no panel	none	Real revealed preference	Spain	Aragon	Label (including environmental information text in choice experiment/front of package)	Willingness to pay for products of local origin
94	2020	Grasso (2020) (ID:69097886)	Grasso A C, Olthof M R; van Dooren C and Roca M ; Gili M ; Visser M ; Cabout M ; Bot M ; Penninx B W. J. H; van Grootheest G ; Kohls E ; Hegerl U ; Owens M ; Watkins E ; Brouwer I A; Paans N ; Thesing C ; Gibson-Smith D ; Horsfall M ; Weiss L ; Romijn A ; Bunce H ; Winfield O ; Gili M ; Tortella M ; Covas C H; Forteza M V; Gracia A C; PŽrez-Ara M A; Reig J L; Hoesel J ; Dogan E ; Baldofski S ; Ma…	Article	Scopus	Mixed	Experiment	none	Randomised control tiral and similar	none	none	Random experiment with random allocation to groups	Before After Control Impact (BACI)	none	No intervention	none	none	none	No bias	No bias compared to control gorup	Bias towards women	72-78% women	Unclear panel	none	Real revealed preference	United Kingdom	none	Label (including environmental information text in choice experiment/front of package)	Changed consumption of animal sourced foods Greenhouse gas emissions Land use Other (sepcify) changed food consumption Changed consumption of plant-based foods
95	2020	Grasso (2020) (ID:80404323)	Grasso Simona and Asioli Daniele . 2020. "Consumer preferences for upcycled ingredients: A case study with biscuits". Food Quality and Preference 84:103951.	Article	Bibliographies of relevant reviews	Quantitative	Experiment	none	Survey-based choice experiment	none	none	Random experiment with random allocation to groups	Control-impact	none	none	none	No intervention	none	No bias	none	No bias	none	Convenience sampling - Web panel (randomly selected)	Quota sampling for gender and age	Stated preference	Netherlands, United Kingdom, Germany, and Spain	none	Social norms/goal setting/feedback	Willingness to pay for climate certified products/products with less Greenhouse gas emissions
96	2021	Gravert (2021) (ID:80404324)	Gravert Christina and Kurz Verena . 2021. "Nudging ˆÊ la carte: a field experiment on climate-friendly food choice". Behavioural Public Policy 5(3):378-395.	Article	Bibliographies of relevant reviews	Quantitative	Experiment	none	Other (specify)	Nudge experiment: menu nudge	none	Random experiment with random allocation to groups	Before After Control Impact (BACI)	none	No intervention	none	none	none	Not applicable	none	Not applicable	none	Convenience sampling - no panel	none	Real revealed preference	Sweden	Gothenburg	Menu design/info	Changed consumption of animal sourced foods Changed consumption of plant-based foods
97	2013	Grebitus (2013) (ID:69097900)	Grebitus C, Steiner B and Veeman M ;. 2013. "Personal values and decision making: Evidence from environmental footprint labeling in Canada". American Journal of Agricultural Economics 95(2):397-403.	Article	Scopus	Mixed	Observation Experiment	Survey, focus group discussion	Survey-based choice experiment	Attribute-based choice experiment	none	Random experiment with random allocation to groups	Control-impact	none	none	none	No intervention Alternative intervention Different level of intervention	none	No bias	none	No bias	none	Unclear panel	CrossCanada panel maintained by a professional marketing firm	Stated preference	Canada	none	Label (including environmental information text in choice experiment/front of package)	Greenhouse gas emissions Water use Change consumption of climate certified products/products with less Greenhouse gas emissions
98	2013	Grebitus (2013) (ID:80404325)	Grebitus Carola, Lusk Jayson L and Nayga Rodolfo M;. 2013. "Effect of distance of transportation on willingness to pay for food". Ecological Economics 88:67-75.	Article	Bibliographies of relevant reviews	Quantitative	Observation Experiment	Survey	Economic experiment	none	none	One group post-test only	After only	none	none	No intervention	none	none	No bias	none	Bias towards women	none	Convenience sampling - Web panel (randomly selected)	Unclear recruitment company from the area according to a quota system to have a sample that is comparable to the socio-demographics of Germany	Real revealed preference	Germany	Bonn	Label (including environmental information text in choice experiment/front of package)	Willingness to pay for products of local origin
99	2015	Grebitus (2015) (ID:69097901)	Grebitus C, Steiner B and Veeman M ;. 2015. "The roles of human values and generalized trust on stated preferences when food is labeled with environmental footprints: Insights from Germany". Food Policy 52:84-91.	Article	Scopus	Mixed	Observation Experiment	Survey, focus group discussion	Survey-based choice experiment	Attribute-based choice experiment	none	Random experiment with random allocation to groups	Control-impact	none	none	none	Different level of intervention	none	No bias	none	No bias	none	Unclear panel	none	Stated preference	Germany	none	Label (including environmental information text in choice experiment/front of package)	Change consumption of climate certified products/products with less Greenhouse gas emissions Other (sepcify) human values and generalized trust on stated preferences when food is labeled with environmental footprints
100	2016	Grebitus (2016) (ID:69085016)	Grebitus Carola, Steiner Bodo and Veeman Michele M;. 2016. "Paying for Sustainability: A Cross-Cultural Analysis of Consumers' Valuations of Food and Non-food Products Labeled for Carbon and Water Footprints". Journal of Behavioral and Experimental Economics 63:50-58.	Article	EconLit	Mixed	Observation Experiment	Survey, focus group discussion	Survey-based choice experiment	Discrete choice experiment	none	Random experiment with random allocation to groups	Control-impact	none	none	none	Different level of intervention	none	Not stated	But a statement in the article says participants were balanced by age and gender in line with German population	Not stated	But a statement in the article says participants were balanced by age and gender in line with German population	Unclear panel	none	Stated preference	Germany and Canada	none	Label (including environmental information text in choice experiment/front of package)	Greenhouse gas emissions Water use Willingness to pay for climate certified products/products with less Greenhouse gas emissions Other (sepcify) Willingness to pay for products with less water use
101	2019	Gren (2019) (ID:69097937)	Gren I M, Moberg E and S?ll S ; Rššs E ;. 2019. "Design of a climate tax on food consumption: Examples of tomatoes and beef in Sweden". Journal of Cleaner Production 211:1576-1585.	Article	Scopus	Quantitative	Model	none	none	none	Simulation model	One group pre-post test	Control-impact	none	none	none	No intervention	none	Not applicable	none	Not applicable	none	Not applicable	none	Modelled revealed preference	Sweden, Netherlands, Spain, Ireland	none	Tax	Greenhouse gas emissions
102	2021	Gren (2021) (ID:69085020)	Gren Ing-Marie, Hoglind Lisa and Jansson Torbjorn ;. 2021. "Refunding of a Climate Tax on Food Consumption in Sweden". Food Policy 100:.	Article	EconLit	Quantitative	Model	none	none	none	Simulation model	Quantitative description	Control-impact	none	none	none	No intervention Alternative intervention	Refunding for ecosystem services e.g. carbon sequestration, nutrient cleaning by wetland reconstruction, biodiversity provisioning by grassland preservation	Not applicable	none	Not applicable	none	Not applicable	none	Modelled revealed preference	Sweden	none	Tax	Greenhouse gas emissions Changed consumption of animal sourced foods
103	2021	Griesoph (2021) (ID:69087695)	Griesoph, A., Hoffmann, S., Merk, C., Rehdanz, K., & Schmidt, U. (2021). Guess What…?—How Guessed Norms Nudge Climate-Friendly Food Choices in Real-Life Settings. Sustainability, 13(15), 8669.	Article	Web of Science	Quantitative	Experiment	none	Other (specify)	Nudge experiment: Specified and communicated norms to influence food choice	none	Random experiment with random allocation to groups	Control-impact	none	none	No intervention Different level of intervention	none	none	Bias towards specific age category	Lower mean age. All under 25	Bias unclear	53-56% female	Convenience sampling - no panel	Randomly recruited outside two canteens at a university campus	Real revealed preference	Europe	none	Social norms/goal setting/feedback	Changed consumption of animal sourced foods Changed consumption of plant-based foods
104	2021	Hallez (2021) (ID:69098151)	Hallez L, Qutteina Y and Boen F ; Smits T ;. 2021. "The abc's of ecological and nutrition labels. The impact of label theme and complexity on the environmental footprint of online grocery choices". Sustainability (Switzerland) 13(5):1-30.	Article	Scopus	Quantitative	Observation Experiment	Survey	Survey-based choice experiment	Online decision task for online grocery shopping	none	Random experiment with random allocation to groups	Control-impact	none	none	none	No intervention Different level of intervention	none	Bias towards specific age category	Lower mean age. Students. Mean age 20.6	Bias towards women	83% women	Convenience sampling - no panel	none	Real revealed preference	Belgium	Flanders	Label (including environmental information text in choice experiment/front of package)	Change consumption of climate certified products/products with less Greenhouse gas emissions
105	2013	Hallstein (2013) (ID:69087744)	Hallstein E and Villas-Boas S B. 2013. "Can household consumers save the wild fish? Lessons from a sustainable seafood advisory". JOURNAL OF ENVIRONMENTAL ECONOMICS AND MANAGEMENT 66(1):52-71.	Article	Scopus	Quantitative	Experiment	none	Other (specify)	Nudge experiment	none	Quasi experiment	Before After Control Impact (BACI)	none	No intervention Different level of intervention	none	none	none	Not applicable	none	Not applicable	none	Not applicable	none	Real revealed preference	United States of America	San Francisco Bay	Label (including environmental information text in choice experiment/front of package)	Changed consumption of animal sourced foods seafood Changed consumption of organic products/products with less pesticide use seafood
106	2021	Hansen (2021) (ID:69098219)	Hansen P G, Schilling M and Malthesen M S;. 2021. "Nudging healthy and sustainable food choices: three randomized controlled field experiments using a vegetarian lunch-default as a normative signal". Journal of public health (Oxford, England) 43(2):392-397.	Article	Scopus	Quantitative	Experiment	none	Randomised control trial and similar	none	none	Random experiment with random allocation to groups	Control-impact	none	none	none	No intervention	none	Not stated	none	Bias towards women	Slightly more women in experiment B and a large overweight of women in experiment	Convenience sampling - no panel	none	Real revealed preference	Denmark	Copenhagen	Restriction/editing choice	Changed consumption of animal sourced foods Changed consumption of plant-based foods
107	2005	Hansmann (2005) (ID:69087758)	Hansmann, R., Scholz, R. W., Francke, C. J. A., & Weymann, M. (2005). Enhancing environmental awareness: Ecological and economic effects of food consumption. Simulation & Gaming, 36(3), 364-382.	Article	Web of Science	Quantitative	Experiment	none	Other (specify)	Information-based nudge experiment	none	Random experiment with random allocation to groups	Control-impact	No intervention	none	none	none	none	Bias towards specific age category	Lower mean age. Students	Bias towards men	68% men	Convenience sampling - no panel	none	Real revealed preference	Switzerland	none	Information campaign/education	Changed consumption of animal sourced foods Changed consumption of plant-based foods Changed consumption of organic products/products with less pesticide use
108	2016	Hempel (2016) (ID:69084312)	Hempel Corinna and Hamm Ulrich . 2016. "Local and/or organic: a study on consumer preferences for organic food and food from different origins". International Journal of Consumer Studies 40(6):732-741.	Article	Applied Social Sciences Index & Abstracts	Quantitative	Observation Experiment	Survey	Survey-based choice experiment	none	none	Random experiment with random allocation to groups	Control-impact	none	none	none	Different level of intervention	none	Bias unclear	none	Bias towards women	66% women	Convenience sampling - no panel	Recruited at ten different retailers around Germany	Stated preference	Germany	none	Label (including environmental information text in choice experiment/front of package)	Changed consumption of organic products/products with less pesticide use Changed consumption of products of local origin Willingness to pay for organic products/products with less use of pesticides Willingness to pay for products of local origin
109	2018	Hinkes (2018) (ID:69098535)	Hinkes C and Schulze-Ehlers B . 2018. "Consumer attitudes and preferences towards pangasius and tilapia: The role of sustainability certification and the country of origin". Appetite 127:171-181.	Article	Scopus	Quantitative	Observation Experiment	Survey	Survey-based choice experiment	none	none	Random experiment with random allocation to groups	Control-impact	none	none	none	Different level of intervention	none	No bias	none	No bias	none	Convenience sampling - no panel	none	Stated preference	Germany	none	Label (including environmental information text in choice experiment/front of package)	Changed consumption of animal sourced foods Other (sepcify) fairtrade Changed consumption of products of local origin Willingness to pay for products of local origin Willingness to pay for animal sourced foods
110	2020	Hinkes (2020) (ID:69087813)	Hinkes C and Christoph-Schulz I . 2020. "No Palm Oil or Certified Sustainable Palm Oil? Heterogeneous Consumer Preferences and the Role of Information". SUSTAINABILITY 12(18):.	Article	Web of Science	Quantitative	Observation Experiment	Survey	Survey-based choice experiment	none	none	Random experiment with random allocation to groups	Control-impact	none	none	none	No intervention Alternative intervention	none	No bias	none	No bias	none	Convenience sampling - Web panel (self recruited) Quota sampling	none	Stated preference	Germany	none	Label (including environmental information text in choice experiment/front of package)	Changed consumption of organic products/products with less pesticide use Other (sepcify) change consumption andf Willingness to pay for certified sustainable palm oil (RSPO) and fairtrade certification Willingness to pay for organic products/products with less use of pesticides
111	2017	Hoek (2017) (ID:69098584)	Hoek A C, Pearson D and James S W; Lawrence M A; Friel S ;. 2017. "Healthy and environmentally sustainable food choices: Consumer responses to point-of-purchase actions". Food Quality and Preference 58:94-106.	Article	Scopus	Quantitative	Observation Experiment	Survey	Survey-based choice experiment	Discrete choice experiment	none	Random experiment with random allocation to groups	Control-impact	none	none	none	No intervention	none	No bias	none	Bias towards women	65% women on average	Quota sampling	Online panel provider "research now"	Stated preference	Australia	none	Label (including environmental information text in choice experiment/front of package)	Other (sepcify) changed consumption towards more sustainable choices of tomato, rice, meat as a result of relative price changes in comparison to an alternative Change consumption of climate certified products/products with less Greenhouse gas emissions
112	2017	Hoek (2017) (ID:69098584)	Hoek A C, Pearson D and James S W; Lawrence M A; Friel S ;. 2017. "Healthy and environmentally sustainable food choices: Consumer responses to point-of-purchase actions". Food Quality and Preference 58:94-106.	Article	Scopus	Quantitative	Observation Experiment	Survey	Survey-based choice experiment	Discrete choice experiment	none	Random experiment with random allocation to groups	Control-impact	none	none	none	No intervention	none	No bias	none	Bias towards women	65% women on average	Quota sampling	Online panel provider "research now"	Stated preference	Australia	none	Price change	Other (sepcify) changed consumption towards more sustainable choices of tomato, rice, meat as a result of relative price changes in comparison to an alternative Change consumption of climate certified products/products with less Greenhouse gas emissions
113	2021	Hoque (2021) (ID:69098665)	Hoque M Z. 2021. "Sustainability indicators for sustainably-farmed fish in Bangladesh". Sustainable Production and Consumption 27:115-127.	Article	Scopus	Quantitative	Observation Experiment	Survey	Survey-based choice experiment	Discrete choice experiment	none	Random experiment with random allocation to groups	Control-impact	none	none	none	No intervention Alternative intervention	Safety label and water use	Bias towards specific age category	Lower mean age	Bias towards men	78% men	Convenience sampling - no panel	none	Stated preference	Bangladesh	Chittagong	Label (including environmental information text in choice experiment/front of package)	Water use Other (sepcify) Willingness to pay and change consumption of ecoLabelled fish Changed consumption of animal sourced foods Willingness to pay for animal sourced foods
114	2006	Howard (2006) (ID:69084316)	Howard Philip H and Allen Patricia. 2006. "Beyond Organic: Consumer Interest in New Labelling Schemes in the Central Coast of California". International Journal of Consumer Studies 30(5):439-451.	Article	Applied Social Sciences Index & Abstracts	Mixed	Observation Experiment	Survey, focus group discussion	Survey-based choice experiment	none	none	Qualitative description Quantitative description	Control-impact	none	none	none	No intervention Alternative intervention	none	Bias unclear	none	No bias	none	Convenience sampling - no panel	none	Stated preference	United States of America	Central Coast region of California	Label (including environmental information text in choice experiment/front of package)	Changed consumption of products of local origin Other (sepcify) Humane: meat, dairy products or eggs from animals that have not been treated cruelly. Living wage: provides above-poverty wages to workers involved in producing food. Locally grown: grown within 50 miles of the point of purchase; Small-scale: supports small farms or businesses; USGrown: grown in the US.
115	2012	Hu (2012) (ID:80404330)	Hu Wuyang, Batte Marvin and Woods Timothy ; Ernst Stan ;. 2012. "Consumer preferences for local production and other value-added label claims for a processed food product". European Review of Agricultural Economics 39(3):489-510.	Article	Bibliographies of relevant reviews	Quantitative	Observation Experiment	Survey	Survey-based choice experiment	none	none	Random experiment with random allocation to groups	Control-impact	none	none	none	Different level of intervention	Control, organic, local, nutritional claims	No bias	none	No bias	none	Convenience sampling - Panel (randomly selected)	none	Stated preference	United States of America	Ohio and Kentucky	Label (including environmental information text in choice experiment/front of package)	Willingness to pay for organic products/products with less use of pesticides Willingness to pay for products of local origin
116	2021	Huang (2021) (ID:69087858)	Huang Y H, Yang X K; Li X and Chen Q ;. 2021. "Less Is Better: How Nutrition and Low-Carbon Labels Jointly Backfire on the Evaluation of Food Products". NUTRIENTS 13(4):.	Article	Web of Science	Quantitative	Observation Experiment	Survey	Survey-based choice experiment	none	none	Random experiment with random allocation to groups	Control-impact	none	none	none	No intervention Alternative intervention	Health label	Bias towards specific age category	Lower mean age, 70% below 30	Bias towards women	More than 57% women	Unclear panel	Credamo. web panel	Stated preference	China	none	Label (including environmental information text in choice experiment/front of package)	Change consumption of climate certified products/products with less Greenhouse gas emissions Changed consumption of organic products/products with less pesticide use
117	2004	Jaffry (2004) (ID:80455648)	Jaffry Shabbar, Pickering Helen and Ghulam Yaseen ; Whitmarsh David ; Wattage Prem ;. 2004. "Consumer choices for quality and sustainability labelled seafood products in the UK". Food Policy 29(3):215-228.	Article	Bibliographies of relevant reviews	Quantitative	Observation Experiment	Survey	Survey-based choice experiment	none	none	Random experiment with random allocation to groups	Control-impact	none	none	none	Alternative intervention	Certification (sustainability, quality, none), origin, production method (wild, farmed)	No bias	none	Not stated	none	Unclear panel	none	Stated preference	United Kingdom	none	Label (including environmental information text in choice experiment/front of package)	Other (sepcify) Willingness to pay for sustainable labelled products Willingness to pay for products of local origin Willingness to pay for animal sourced foods
118	2020	Jalil (2020) (ID:69085061)	Jalil Andrew J, Tasoff Joshua and Bustamante Arturo Vargas;. 2020. "Eating to Save the Planet: Evidence from a Randomized Controlled Trial Using Individual-Level Food Purchase Data". Food Policy 95:.	Article	EconLit	Quantitative	Experiment	none	Randomised control trial and similar	none	none	Random experiment with random allocation to groups	Before After Control Impact (BACI)	none	No intervention	none	none	none	Bias towards specific age category	Lower mean age. Mean age 19.1	No bias	none	Convenience sampling - no panel	none	Real revealed preference	United States of America	none	Information campaign/education	Changed consumption of animal sourced foods
119	2012	Janssen (2012) (ID:80404331)	Janssen Meike and Hamm Ulrich . 2012. "Product labelling in the market for organic food: Consumer preferences and willingness-to-pay for different organic certification logos". Food Quality and Preference 25(1):9-22.	Article	Bibliographies of relevant reviews	Mixed	Observation Experiment	Survey, interview	Economic experiment	Willingness to pay	none	Random experiment with random allocation to groups	Control-impact	none	none	none	Different level of intervention	Different organic logos	Bias unclear	none	Bias unclear	none	Quota sampling	none	Stated preference	Czech Republic (CZ), Denmark (DK), Germany (DE), Italy (IT), Switzerland (CH) and United Kingdom (United Kingdom)	none	Label (including environmental information text in choice experiment/front of package)	Willingness to pay for organic products/products with less use of pesticides
120	2017	Janssen (2017) (ID:69087918)	Janssen D and Langen N . 2017. "The bunch of sustainability labels - Do consumers differentiate?". JOURNAL OF CLEANER PRODUCTION 143:1233-1245.	Article	Web of Science	Quantitative	Observation Experiment	Survey	Survey-based choice experiment	Discrete choice experiment	none	Random experiment with random allocation to groups	Control-impact	none	none	none	Alternative intervention	none	Bias unclear	none	Bias unclear	none	Unclear panel	none	Stated preference	Germany	none	Label (including environmental information text in choice experiment/front of package)	Willingness to pay for organic products/products with less use of pesticides Willingness to pay for products of local origin Willingness to pay for climate certified products/products with less Greenhouse gas emissions
121	2018	Jansson (2018) (ID:69085062)	Jansson, T., & Säll, S. (2018). Environmental consumption taxes on animal food products to mitigate Greenhouse gas emissions from the European Union. Climate Change Economics, 9(04), 1850009.	Article	EconLit	Quantitative	Model	none	none	none	Simulation model	One group pre-post test	Before and After (BA)	No intervention Different level of intervention	none	none	none	Tax levels of 16, 60 and 290 Euro per ton of greenhouse gas emissions	Not applicable	none	Not applicable	none	Not applicable	none	Modelled revealed preference	Europe	none	Tax	Greenhouse gas emissions Changed consumption of animal sourced foods Changed consumption of plant-based foods
122	2019	Jay (2019) (ID:69087927)	Jay J A, D'Auria R and Nordby J C; Rice D A; Cleveland D A; Friscia A ; Kissinger S ; Levis M ; Malan H ; Rajagopal D ; Reynolds J R; Slusser W ; Wang M ; Wesel E ;. 2019. "Reduction of the carbon footprint of college freshman diets after a food-based environmental science course". CLIMATIC CHANGE 154(3-4):547-564.	Article	Web of Science	Quantitative	Experiment	none	Other (specify)	Information-based nudge experiment	none	One group pre-post test	Before and After (BA)	No intervention	none	none	none	none	Bias towards specific age category	Lower mean age. Students	Bias towards women	73% women	Convenience sampling - no panel	Students that were enrolled in a course	Stated preference	United States of America	Berkley, California	Information campaign/education	Greenhouse gas emissions Changed consumption of animal sourced foods
123	2001	Johnston (2001) (ID:69085068)	Johnston Robert J. 2001. "Measuring Consumer Preferences for Ecolabeled Seafood: An International Comparison". Journal of Agricultural and Resource Economics 26(1):20-39.	Article	EconLit	Mixed	Observation Experiment	Survey, interview, focus group discussion	Survey-based choice experiment	Discrete choice experiment	none	Random experiment with random allocation to groups	Control-impact	none	none	none	No intervention	none	Not stated	none	Not stated	none	Convenience sampling - no panel	none	Stated preference	United States of America and Norway	none	Label (including environmental information text in choice experiment/front of package)	Other (sepcify) Change consumption of ecoLabelled seafood Changed consumption of animal sourced foods
124	2019	Kaczorowska (2019) (ID:69099263)	Kaczorowska J, Rejman K and Halicka E ; Szczebylo A ; Gˆ?rska-Warsewicz H ;. 2019. "Impact of food sustainability labels on the perceived product value and price expectations of urban consumers". Sustainability (Switzerland) 11(24):.	Article	Scopus	Quantitative	Observation Experiment	Survey	Survey-based choice experiment	none	none	Random experiment with random allocation to groups	Control-impact	none	none	none	No intervention	none	No bias	none	Bias towards women	60% women	Quota sampling	none	Stated preference	Poland	none	Label (including environmental information text in choice experiment/front of package)	Changed consumption of plant-based foods Other (sepcify) Willingness to pay and change consumption for non perishable food with eco labels (organic, local and fair trade) Changed consumption of organic products/products with less pesticide use Changed consumption of products of local origin Willingness to pay for plant-based foods Willingness to pay for organic products/products with less use of …
125	2020	Kaljonen (2020) (ID:69099311)	Kaljonen M, Salo M and Lyytim?ki J ; Furman E ;. 2020. "From isolated labels and nudges to sustained tinkering: assessing long-term changes in sustainable eating at a lunch restaurant". British Food Journal 122(11):3313-3329.	Article	Scopus	Mixed	Observation Experiment	Survey, focus group discussion	Other (specify)	Nudge and information intervention experiment	none	One group pre-post test	Before and After (BA)	No intervention	none	none	none	none	Not stated	none	Not stated	none	Not stated	none	Real revealed preference	Finland	Helsingfors	Label (including environmental information text in choice experiment/front of package)	Changed consumption of animal sourced foods Changed consumption of plant-based foods
126	2020	Kaljonen (2020) (ID:69099311)	Kaljonen M, Salo M and Lyytim?ki J ; Furman E ;. 2020. "From isolated labels and nudges to sustained tinkering: assessing long-term changes in sustainable eating at a lunch restaurant". British Food Journal 122(11):3313-3329.	Article	Scopus	Mixed	Observation Experiment	Survey, focus group discussion	Other (specify)	Nudge and information intervention experiment	none	One group pre-post test	Before and After (BA)	No intervention	none	none	none	none	Not stated	none	Not stated	none	Not stated	none	Real revealed preference	Finland	Helsingfors	Restriction/editing choice	Changed consumption of animal sourced foods Changed consumption of plant-based foods
127	2010	Kimura (2010) (ID:69099614)	Kimura A, Wada Y and Kamada A ; Masuda T ; Okamoto M ; Goto S I; Tsuzuki D ; Cai D ; Oka T ; Dan I ;. 2010. "Interactive effects of carbon footprint information and its accessibility on value and subjective qualities of food products". Appetite 55(2):271-278.	Article	Scopus	Quantitative	Observation Experiment	Survey	Survey-based choice experiment	none	none	Random experiment with random allocation to groups	Control-impact	none	none	none	Different level of intervention	none	Bias towards specific age category	Lower mean age. Mean age 20,1	Bias towards women	59% women	Not stated	none	Stated preference	Japan	none	Label (including environmental information text in choice experiment/front of package)	Willingness to pay for climate certified products/products with less Greenhouse gas emissions
128	2017	Klöckner (2017) (ID:80404332)	Klöckner Christian A and Ofstad Sunita Prugsamatz;. 2017. "Tailored information helps people progress towards reducing their beef consumption". Journal of Environmental Psychology 50:24-36.	Article	Bibliographies of relevant reviews	Quantitative	Observation Experiment	Survey	Other (specify)	Information-based nudge experiment	none	Random experiment with random allocation to groups	Before After Control Impact (BACI)	none	No intervention Different level of intervention	none	none	none	Bias unclear	none	Bias unclear	none	Convenience sampling - Web panel (randomly selected) Convenience sampling - no panel	Web panel for study 3 and no panel for study 2	Stated preference	Norway	none	Information campaign/education	Changed consumption of animal sourced foods
129	2020	Kluczkovski (2020) (ID:69099694)	Kluczkovski A, Cook J and Downie H F; Fletcher A ; McLoughlin L ; Markwick A ; Bridle S L; Reynolds C J; Rivera X S; Martindale W ; Frankowska A ; Moraes M M; Birkett A J; Summerton S ; Green R ; Fennell J T; Smith P ; Ingram J ; Langley I ; Yates L ; Ajagun-Brauns J ;. 2020. "Interacting with members of the public to discuss the impact of food choices on climate change-experiences from two UK pu…	Article	Scopus	Mixed	Observation Experiment	Survey	Other (specify)	Information intervention experiment: Information campaign - nudge	none	One group post-test only	After only	none	none	No intervention	none	none	Not applicable	Lower mean age for the survey sample	Not applicable	none	Convenience sampling - no panel	Participants that partook of the game answered an online survey, a token voting was used at the exhibition and a survey where participants were asked to participate	Stated preference	United Kingdom	London	Information campaign/education	Other (sepcify) changed consumption towards seasonal food buy or eat insects Changed consumption of animal sourced foods Change consumption of climate certified products/products with less Greenhouse gas emissions Changed consumption of products of local origin
130	2013	Koistinen (2013) (ID:69099749)	Koistinen L, Pouta E and Heikkil? J ; Forsman-Hugg S ; Kotro J ; M?kel? J ; Niva M ;. 2013. "The impact of fat content, production methods and carbon footprint information on consumer preferences for minced meat". Food Quality and Preference 29(2):126-136.	Article	Scopus	Quantitative	Observation Experiment	Survey	Survey-based choice experiment	none	none	Random experiment with random allocation to groups	Control-impact	none	none	none	No intervention, alternative level of intervention	none	No bias	none	No bias	none	Not stated	none	Stated preference	Finland	none	Label (including environmental information text in choice experiment/front of package)	Changed consumption of organic products/products with less pesticide use Change consumption of climate certified products/products with less Greenhouse gas emissions Willingness to pay for organic products/products with less use of pesticides Willingness to pay for animal sourced foods
131	2017	Krovetz (2017) (ID:69085112)	Krovetz Hannah, Taylor Rebecca and Villas-Boas Sofia ;. 2017. "Willingness to Pay for Low Water Footprint Food Choices During Drought". : National Bureau of Economic Research, Inc, NBER Working Papers: 23495.	Working paper	EconLit	Quantitative	Observation Experiment	Survey	Survey-based choice experiment	Discrete choice experiment	none	Random experiment with random allocation to groups	Control-impact	none	none	none	No intervention	none	Bias towards specific age category	Higher mean age	No bias	More men than average but differences are small	Not stated	none	Stated preference	United States of America	California	Label (including environmental information text in choice experiment/front of package)	Water use Other (sepcify) Willingness to pay for products using less water
132	2018	Kurz (2018) (ID:69085117)	Kurz Verena. 2018. "Nudging to Reduce Meat Consumption: Immediate and Persistent Effects of an Intervention at a University Restaurant". Journal of Environmental Economics and Management 90:317-341.	Article	EconLit	Quantitative	Experiment	none	Other (specify)	Nudge experiment at a university restaurant	none	One group post-test only	Before After Control Impact (BACI)	none	No intervention	none	none	none	Not applicable	none	Not applicable	none	Not applicable	none	Real revealed preference	Sweden	Gothenburg	Restriction/editing choice	Greenhouse gas emissions Changed consumption of animal sourced foods Changed consumption of plant-based foods
133	2020	Lacroix (2020) (ID:69094141)	Lacroix K and Gifford R . 2020. "Targeting interventions to distinct meat-eating groups reduces meat consumption". Food Quality and Preference 86:.	Article	Scopus	Quantitative	Observation Experiment	Survey	Other (specify)	Nudge experiment: Different interventions treatment	none	Random experiment with random allocation to groups	Control-impact	none	none	none	No intervention, alternative intervention	none	No bias	none	No bias	none	Convenience sampling - no panel	none	Stated preference	Canada	none	Social norms/goal setting/feedback	Greenhouse gas emissions Changed consumption of animal sourced foods
134	2020	Lacroix (2020) (ID:69094141)	Lacroix K and Gifford R . 2020. "Targeting interventions to distinct meat-eating groups reduces meat consumption". Food Quality and Preference 86:.	Article	Scopus	Quantitative	Observation Experiment	Survey	Other (specify)	Nudge experiment: Different interventions treatment	none	Random experiment with random allocation to groups	Control-impact	none	none	none	No intervention, alternative intervention	none	No bias	none	No bias	none	Convenience sampling - no panel	none	Stated preference	Canada	none	Social norms/goal setting/feedback	Greenhouse gas emissions Changed consumption of animal sourced foods
135	2020	Lacroix (2020) (ID:69094141)	Lacroix K and Gifford R . 2020. "Targeting interventions to distinct meat-eating groups reduces meat consumption". Food Quality and Preference 86:.	Article	Scopus	Quantitative	Observation Experiment	Survey	Other (specify)	Nudge experiment: Different interventions treatment	none	Random experiment with random allocation to groups	Control-impact	none	none	none	No intervention, alternative intervention	none	No bias	none	No bias	none	Convenience sampling - no panel	none	Stated preference	Canada	none	Social norms/goal setting/feedback	Greenhouse gas emissions Changed consumption of animal sourced foods
136	2022	Langen (2022) (ID:69094224)	Langen N, Ohlhausen P and Steinmeier F ; Friedrich S ; Engelmann T ; Speck M ; Damerau K ; Bienge K ; Rohn H ; Teitscheid P ;. 2022. "Nudges for more sustainable food choices in the out-of-home catering sector applied in real-world labs". Resources, Conservation and Recycling 180:.	Article	Scopus	Quantitative	Experiment	none	Other (specify)	Nudge experiment (different nudges): 1. counter and menu position 2. imrpoved recipes and descriptive food names 3. labels 4. labels and info	none	Experiment with non-random allocation to groups - quasi exp.	Before and After (BA)	No intervention Alternative intervention	none	none	none	Information and nudge interventions	Not applicable	none	Not applicable	none	Not applicable	none	Real revealed preference	Germany	Berlin, North RhineWestphalia and Hessen	Label (including environmental information text in choice experiment/front of package)	Other (sepcify) changed consumption of more sustainable food choices
137	2022	Langen (2022) (ID:69094224)	Langen N, Ohlhausen P and Steinmeier F ; Friedrich S ; Engelmann T ; Speck M ; Damerau K ; Bienge K ; Rohn H ; Teitscheid P ;. 2022. "Nudges for more sustainable food choices in the out-of-home catering sector applied in real-world labs". Resources, Conservation and Recycling 180:.	Article	Scopus	Quantitative	Experiment	none	Other (specify)	Nudge experiment (different nudges): 1. counter and menu position 2. imrpoved recipes and descriptive food names 3. labels 4. labels and info	none	Experiment with non-random allocation to groups - quasi exp.	Before and After (BA)	No intervention Alternative intervention	none	none	none	Information and nudge interventions	Not applicable	none	Not applicable	none	Not applicable	none	Real revealed preference	Germany	Berlin, North RhineWestphalia and Hessen	Menu design/info	Other (sepcify) changed consumption of more sustainable food choices
138	2022	Langen (2022) (ID:69094224)	Langen N, Ohlhausen P and Steinmeier F ; Friedrich S ; Engelmann T ; Speck M ; Damerau K ; Bienge K ; Rohn H ; Teitscheid P ;. 2022. "Nudges for more sustainable food choices in the out-of-home catering sector applied in real-world labs". Resources, Conservation and Recycling 180:.	Article	Scopus	Quantitative	Experiment	none	Other (specify)	Nudge experiment (different nudges): 1. counter and menu position 2. imrpoved recipes and descriptive food names 3. labels 4. labels and info	none	Experiment with non-random allocation to groups - quasi exp.	Before and After (BA)	No intervention Alternative intervention	none	none	none	Information and nudge interventions	Not applicable	none	Not applicable	none	Not applicable	none	Real revealed preference	Germany	Berlin, North RhineWestphalia and Hessen	Menu design/info	Other (sepcify) changed consumption of more sustainable food choices
139	2022	Langen (2022) (ID:69094224)	Langen N, Ohlhausen P and Steinmeier F ; Friedrich S ; Engelmann T ; Speck M ; Damerau K ; Bienge K ; Rohn H ; Teitscheid P ;. 2022. "Nudges for more sustainable food choices in the out-of-home catering sector applied in real-world labs". Resources, Conservation and Recycling 180:.	Article	Scopus	Quantitative	Experiment	none	Other (specify)	Nudge experiment (different nudges): 1. counter and menu position 2. imrpoved recipes and descriptive food names 3. labels 4. labels and info	none	Experiment with non-random allocation to groups - quasi exp.	Before and After (BA)	No intervention Alternative intervention	none	none	none	Information and nudge interventions	Not applicable	none	Not applicable	none	Not applicable	none	Real revealed preference	Germany	Berlin, North RhineWestphalia and Hessen	Menu design/info	Other (sepcify) changed consumption of more sustainable food choices
140	2021	Larner (2021) (ID:69088151)	Larner E, Fish A and Way C H; Graham F ; Armstrong B ; Patel V ; Knight D ; Jourdain R ; Allen T ; Armstrong I G; Collister J M; Barnett O ; Reynolds C J;. 2021. "Reaction to a low-carbon footprint food logo and other sustainable diet promotions in a UK University's Student Union 'Living Lab'". FUTURE OF FOOD-JOURNAL ON FOOD AGRICULTURE AND SOCIETY 9(1):30-59.	Article	Web of Science	Mixed	Observation Experiment	Survey, interview	Other (specify)	Information intervention experiment: Implementing a lowCarbon footprint logo on menu in student union living lab	none	Experiment with non-random allocation to groups - quasi exp.	Before and After (BA)	No intervention Different level of intervention	none	none	none	none	Bias unclear	none	Bias towards women	More than 70% women	Convenience sampling - no panel	none	Real revealed preference	United Kingdom	Sheffield	Menu design/info	Other (sepcify) sales after different interventions with a low Greenhouse gasE impact logo Change consumption of climate certified products/products with less Greenhouse gas emissions
141	2021	Latka (2021) (ID:69094269)	Latka, C., Kuiper, M., Frank, S., Heckelei, T., Havlík, P., Witzke, H. P., ... & van Dijk, M. (2021). Paying the price for environmentally sustainable and healthy EU diets. Global Food Security, 28, 100437.	Article	Scopus	Quantitative	Model	none	none	none	Simulation model	One group pre-post test	Before and After (BA)	No intervention	none	none	none	none	Not applicable	none	Not applicable	none	Not applicable	none	Modelled revealed preference	none	none	Tax	Greenhouse gas emissions Changed consumption of animal sourced foods Changed consumption of plant-based foods
142	2018	Lazzarini (2018) (ID:69094308)	Lazzarini G A and Visschers V H. M; Siegrist M. 2018. "How to improve consumers' environmental sustainability judgements of foods". Journal of Cleaner Production 198:564-574.	Article	Scopus	Quantitative	Observation Experiment	Survey	Survey-based choice experiment	none	none	Random experiment with random allocation to groups	Control-impact	none	none	none	No intervention, different level of intervention	none	No bias	none	No bias	none	Convenience sampling - Web panel (self recruited)	none	Stated preference	Switzerland	none	Label (including environmental information text in choice experiment/front of package)	Changed consumption of organic products/products with less pesticide use Other (sepcify) air transport label Changed consumption of products of local origin Change consumption of climate certified products/products with less Greenhouse gas emissions
143	2018	Lazzarini (2018) (ID:69094308)	Lazzarini G A and Visschers V H. M; Siegrist M. 2018. "How to improve consumers' environmental sustainability judgements of foods". Journal of Cleaner Production 198:564-574.	Article	Scopus	Quantitative	Observation Experiment	Survey	Survey-based choice experiment	none	none	Random experiment with random allocation to groups	Control-impact	none	none	none	No intervention, different level of intervention	none	No bias	none	No bias	none	Convenience sampling - Web panel (self recruited)	none	Stated preference	Switzerland	none	Dietary guideline	Changed consumption of organic products/products with less pesticide use Other (sepcify) air transport label Changed consumption of products of local origin Change consumption of climate certified products/products with less Greenhouse gas emissions
144	2018	Liem (2018) (ID:80404334)	Liem Djin G, Turchini Giovanni M; Wanich Uracha and Keast Russell ;. 2018. "Sustainability Descriptive Labels on Farmed Salmon: Do Young Educated Consumers Like It More?". Sustainability 10(7):.	Article	Bibliographies of relevant reviews	Quantitative	Experiment	none	Economic experiment	Willingness to pay	none	One group post-test only	Control-impact	none	none	none	Alternative intervention	Label: social responsibility flavor sustainability nutrition/health control	Bias towards specific age category	Lower mean age. Mean age 23	Bias towards women	More than 90% women	Convenience sampling - no panel	none	Stated preference	Australia	Deakin	Label (including environmental information text in choice experiment/front of package)	Other (sepcify) Willingness to pay for sustainable labelled salmon Willingness to pay for animal sourced foods
145	2021	Lim (2021) (ID:69094641)	Lim T J and Okine R N; Kershaw J C;. 2021. "Health-or environment-focused text messages as a potential strategy to increase plant-based eating among young adults: An exploratory study". Foods 10(12):.	Article	Scopus	Quantitative	Observation Experiment	Survey	Other (specify)	Information intervention experiment: Information-based text-message intervention	none	Random experiment with random allocation to groups	Before and After (BA)	No intervention	none	none	none	none	Bias towards specific age category	Lower mean age. Young participants 18-26	Bias towards women	68% women	Quota sampling	Online recruitment via social media	Stated preference	United States of America	none	Information campaign/education	Changed consumption of animal sourced foods Changed consumption of plant-based foods
146	2022	Lin (2022) (ID:69085143)	Lin Wen, Nayga Rodolfo M and Jr ;. 2022. "Green Identity Labeling, Environmental Information, and Pro-environmental Food Choices". Food Policy 106:.	Article	Scopus	Quantitative	Observation Experiment	Survey	Survey-based choice experiment	none	none	Random experiment with random allocation to groups	Control-impact	none	none	none	No intervention Different level of intervention	none	Bias towards specific age category	Higher mean age. Mean age 50	No bias	none	Convenience sampling - Web panel (self recruited)	none	Stated preference	United States of America	none	Label (including environmental information text in choice experiment/front of package)	Changed consumption of organic products/products with less pesticide use Change consumption of climate certified products/products with less Greenhouse gas emissions Willingness to pay for organic products/products with less use of pesticides Willingness to pay for climate certified products/products with less Greenhouse gas emissions
147	2010	Linder (2010) (ID:80404335)	Linder N S, Uhl G and Fliessbach K ; Trautner P ; Elger C E; Weber B ;. 2010. "Organic labeling influences food valuation and choice". Neuroimage 53(1):215-20.	Article	Bibliographies of relevant reviews	Quantitative	Experiment	none	Survey-based choice experiment	And scanning of eye movements (fMRI) to see their brain activity in choice situation	none	One group post-test only	Control-impact	none	none	none	No intervention	none	Bias towards specific age category	Lower mean age. Mean age around 26	No bias	none	Not stated	none	Stated preference	Germany	none	Label (including environmental information text in choice experiment/front of package)	Willingness to pay for organic products/products with less use of pesticides
148	2017	Liu (2017) (ID:69094730)	Liu Q, Yan Z and Zhou J ;. 2017. "Consumer choices and motives for eco-labeled products in China: An empirical analysis based on the choice experiment". Sustainability (Switzerland) 9(3):.	Article	Scopus	Quantitative	Observation Experiment	Survey	Survey-based choice experiment	Discrete choice experiment	none	Random experiment with random allocation to groups	Control-impact	none	none	none	No intervention Alternative intervention	Green and organic labels, local origin label, local brand	No bias	none	Bias towards women	63% women	Convenience sampling - no panel	none	Stated preference	China	Zhejiang, Shanghai, Jiangsu, and Guangdong	Label (including environmental information text in choice experiment/front of package)	Other (sepcify) Change consumption and Willingness to pay for green label Changed consumption of organic products/products with less pesticide use Changed consumption of products of local origin Willingness to pay for organic products/products with less use of pesticides Willingness to pay for products of local origin
149	2017	Lombardi (2017) (ID:69094805)	Lombardi G V, Berni R and Rocchi B ;. 2017. "Environmental friendly food. Choice experiment to assess consumer's attitude toward "climate neutral" milk: the role of communication". Journal of Cleaner Production 142:257-262.	Article	Scopus	Mixed	Observation Experiment	Survey, focus group discussion	Choice experiment	none	none	Random experiment with random allocation to groups	Before and After (BA)	no intervention Different level of intervention	none	none	none	none	Bias unclear	none	Bias towards women	60% women	Convenience sampling - no panel	none	Stated preference	Italty	Tuscany	Label (including environmental information text in choice experiment/front of package)	Changed consumption of animal sourced foods Changed consumption of organic products/products with less pesticide use Change consumption of climate certified products/products with less Greenhouse gas emissions
150	2005	Loureiro (2005) (ID:80404336)	Loureiro Maria L and Lotade Justus. 2005. "Do fair trade and eco-labels in coffee wake up the consumer conscience?". Ecological Economics 53(1):129-138.	Article	Bibliographies of relevant reviews	Quantitative	Observation Experiment	Survey	Economic experiment	none	none	One group post-test only	After only	none	none	Different level of intervention	none	Fair trade coffee, shade coffee, organic coffee labels	No bias	none	Bias towards women	66,4% women	Convenience sampling - no panel	none	Stated preference	United States of America	Boulder, Fort Collins, Loveland, Greeley, Cheyenne	Label (including environmental information text in choice experiment/front of package)	Other (sepcify) Willingness to pay for shade and Fairtrade coffee Willingness to pay for organic products/products with less use of pesticides
151	2016	Loy (2016) (ID:69094867)	Loy L S, Wieber F and Gollwitzer P M; Oettingen G ;. 2016. "Supporting sustainable food consumption: Mental contrasting with implementation intentions (MCII) aligns intentions and behavior". Frontiers in Psychology 7(APR):.	Article	Scopus	Quantitative	Observation Experiment	Survey	Other (specify)	Information intervention and information-based nudge experiment	none	Random experiment with random allocation to groups	Before After Control Impact (BACI)	none	Alternative intervention	none	No intervention Different level of intervention	Information, behavioral interventions and control	Bias towards specific age category	Lower mean age. Mean age 22.3	Bias towards women	More than 60% women	Convenience sampling - no panel	Advertised on the campus of a German university	Stated preference	Germany	none	Information campaign/education	Changed consumption of animal sourced foods
152	2016	Loy (2016) (ID:69094867)	Loy L S, Wieber F and Gollwitzer P M; Oettingen G ;. 2016. "Supporting sustainable food consumption: Mental contrasting with implementation intentions (MCII) aligns intentions and behavior". Frontiers in Psychology 7(APR):.	Article	Scopus	Quantitative	Observation Experiment	Survey	Other (specify)	Information intervention and nformation-based nudge experiment	none	Random experiment with random allocation to groups	Before After Control Impact (BACI)	none	Alternative intervention	none	No intervention Different level of intervention	Information, behavioral interventions and control	Bias towards specific age category	Lower mean age. Mean age 22.3	Bias towards women	More than 60% women	Convenience sampling - no panel	Advertised on the campus of a German university	Stated preference	Germany	none	Social norms/goal setting/feedback	Changed consumption of animal sourced foods
153	2018	Lucas (2018) (ID:69088294)	Lucas S, Salladarre F and Brecard D ;. 2018. "Green consumption and peer effects: Does it work for seafood products?". FOOD POLICY 76:44-55.	Article	Web of Science	Quantitative	Observation Model	Survey, interview	none	none	Other (specify) econometric model	One group post-test only	After only	none	none	No intervention	none	none	Bias unclear	none	Bias towards women	61% women	Not stated	none	Stated preference	France	none	Label (including environmental information text in choice experiment/front of package)	Willingness to pay for organic products/products with less use of pesticides
154	2018	Maaya (2018) (ID:69094972)	Maaya L, Meulders M and Surmont N ; Vandebroek M ;. 2018. "Effect of environmental and altruistic attitudes on willingness-to-pay for organic and fair trade coffee in flanders". Sustainability (Switzerland) 10(12):.	Article	Scopus	Quantitative	Observation Experiment	Survey	Survey-based choice experiment	Discrete choice experiment	none	Random experiment with random allocation to groups	Control-impact	none	none	none	No intervention Alternative intervention	Organic, fairtrade or origin	Bias towards specific age category	Lower mean age. 50% under 29	No bias	none	Convenience sampling - no panel	none	Stated preference	Belgium	Flanders	Label (including environmental information text in choice experiment/front of package)	Changed consumption of organic products/products with less pesticide use Other (sepcify) Willingness to pay and changed consumption of fairtrade coffee label Willingness to pay for organic products/products with less use of pesticides
155	2011	Macdiarmid (2011) (ID:69086183)	Macdiarmid J I, Kyle J and Horgan G W; Loe J E; Fyfe C ;. 2011. Livewell: a balance of healthy and sustainable food choices. : abdn.pure.elsevier.com.	Report	Google Scholar	Quantitative	Model	none	none	none	Optimisation model	One group pre-post test	Before and After (BA)	No intervention	none	none	none	none	No bias	none	No bias	none	Not applicable	none	Modelled revealed preference	United Kingdom	none	Label (including environmental information text in choice experiment/front of package)	Greenhouse gas emissions Other (sepcify) Changed consumption of food
156	2021	Macdiarmid (2021) (ID:69094977)	Macdiarmid J I, Cerroni S and Kalentakis D ; Reynolds C ;. 2021. "How important is healthiness, carbon footprint and meat content when purchasing a ready meal? Evidence from a non-hypothetical discrete choice experiment". Journal of Cleaner Production 282:.	Article	Scopus	Quantitative	Experiment	none	Choice experiment	Discrete choice experiment	none	Random experiment with random allocation to groups	Control-impact	none	none	none	No intervention Different level of intervention	Additional information about meat/fat content in food provided	Bias towards specific age category	Slightly lower mean age. 36.5 years	Bias towards women	57% women	Convenience sampling - no panel	none	Real revealed preference	United Kingdom	Aberdeen	Dietary guideline	Change consumption of climate certified products/products with less Greenhouse gas emissions
157	2020	Malan (2020) (ID:69088344)	Malan H, Challamel G A and Silverstein D ; Hoffs C ; Spang E ; Pace S A; Malagueno B L. R; Gardner C D; Wang M C; Slusser W ; Jay J A;. 2020. "Impact of a Scalable, Multi-Campus "Foodprint" Seminar on College Students' Dietary Intake and Dietary Carbon Footprint". NUTRIENTS 12(9):.	Article	Web of Science	Quantitative	Observation Experiment	Survey	Other (specify)	Information intervention experiment: Pre-post information comparison group experiment	none	Experiment with non-random allocation to groups - quasi exp.	Before and After (BA)	No intervention	none	none	none	none	Not stated	none	Bias towards women	63-70% women	Convenience sampling - no panel	none	Stated preference	United States of America	Los Angeles	Information campaign/education	Changed consumption of animal sourced foods Changed consumption of plant-based foods
158	2016	Markandya (2016) (ID:69085171)	Markandya Anil, Galarraga Ibon and Abadie Luis M; Lucas Josu ; Spadaro Joseph V;. 2016. "What Role Can Taxes and Subsidies Play in Changing Diets?". FinanzArchiv 72(2):175-210.	Article	EconLit	Quantitative	Model	none	none	none	Optimisation model	One group pre-post test	Before and After (BA)	No intervention Different level of intervention	none	none	none	Different taxes/subsidy limits	Bias unclear	none	No bias	none	Unclear panel	none	Modelled revealed preference	Spain	Spain	Tax	Greenhouse gas emissions Changed consumption of animal sourced foods
159	2020	Martinez (2020) (ID:69095249)	Martinez S, Delgado M D. M and Marin R M; Alvarez S ;. 2020. "Carbon footprint of school lunch menus adhering to the Spanish Dietary guidelines". Carbon Management 11(4):427-439.	Article	Scopus	Quantitative	Model	none	none	none	Simulation model	One group pre-post test	Before and After (BA)	No intervention Different level of intervention	none	none	none	Different types of diets	Not applicable	none	Not applicable	none	Not applicable	none	Modelled revealed preference	Spain	none	Dietary guideline	Greenhouse gas emissions
160	2017	McFadden (2017) (ID:80404337)	McFadden Jonathan R and Huffman Wallace E;. 2017. "Willingness-to-pay for natural, organic, and conventional foods: The effects of information and meaningful labels". Food Policy 68:214-232.	Article	Bibliographies of relevant reviews	Quantitative	Observation Experiment	Survey	Economic experiment	none	none	Random experiment with random allocation to groups One group post-test only	Before After Control Impact (BACI)	none	Different level of intervention	none	none	Organic, natural, no information	No bias	none	Bias towards women	73% women	Convenience sampling - no panel	none	Stated preference	United States of America	Midwestern city	Label (including environmental information text in choice experiment/front of package)	Other (sepcify) Willingness to pay for all-natural products Willingness to pay for organic products/products with less use of pesticides
161	2022	McFadden (2022) (ID:69095419)	McFadden B R and Ferraro P J; Messer K D;. 2022. "Private costs of carbon emissions abatement by limiting beef consumption and vehicle use in the United States of America". PLoS ONE 17(1 January):.	Article	Scopus	Quantitative	Experiment	none	Economic experiment	Auction to reduce beef consumption.	none	One group post-test only	Before and After (BA)	No intervention	none	none	none	none	No bias	none	No bias	none	Convenience sampling - no panel	none	Stated preference	United States of America	Delaware	Price change	Changed consumption of animal sourced foods Greenhouse gas emissions
162	2020	Menozzi (2020) (ID:69095548)	Menozzi D, Nguyen T T and Sogari G ; Taskov D ; Lucas S ; Castro-Rial J L. S; Mora C ;. 2020. "Consumers' preferences and willingness to pay for fish products with health and environmental labels: Evidence from five european countries". Nutrients 12(9):1-22.	Article	Scopus	Quantitative	Observation Experiment	Survey	Survey-based choice experiment	none	none	Random experiment with random allocation to groups One group post-test only	Control-impact	none	none	none	No intervention Alternative intervention	Nutritional and health claim	No bias	none	No bias	none	Convenience sampling - no panel	none	Stated preference	France, Germany, Italy, Spain, and the United Kingdom	none	Label (including environmental information text in choice experiment/front of package)	Other (sepcify) Willingness to pay and changed consumption of product with labels: Sustainable certification Nutritional and health claims both
163	2016	Merle (2016) (ID:69095566)	Merle A, Herault-Fournier C and Werle C O. C;. 2016. "The effects of indication of local geographical origin on food perceptions". Recherche et Applications en Marketing 31(1):26-42.	Article	Scopus	Quantitative	Observation Experiment	Survey	Survey-based choice experiment	none	none	Experiment with non-random allocation to groups - quasi exp.	Control-impact	none	none	none	No intervention	none	Bias towards specific age category	Higher mean age. Overrepresentation of people between 30-44 47-49% compared to 24-25% in population	Bias towards women	More than 67%	Convenience sampling - no panel	URL dissiminated through local press and partner websites	Stated preference	France	Cotentin and HauteLoire territories	Label (including environmental information text in choice experiment/front of package)	Changed consumption of products of local origin
164	2016	Meyerding (2016) (ID:69095604)	Meyerding S G. H. 2016. "Consumer preferences for food labels on tomatoes in Germany - A comparison of a quasi-experiment and two stated preference approaches". Appetite 103:105-112.	Article	Scopus	Quantitative	Observation Experiment	Survey	Survey-based choice experiment	Choice based conjoint analysis	none	Experiment with non-random allocation to groups - quasi exp.	Control-impact	none	none	none	No intervention Alternative intervention	Information on origin, fairtrade, organic (and carbon footprint label with and without emitted carbon dioxide)	No bias	none	Bias towards women	More than 69%	Convenience sampling - no panel	The questionnaire was distributed through social media, personal contacts and several e-mail lists, and was also administered in personal interviews	Stated preference	Germany	none	Label (including environmental information text in choice experiment/front of package)	Greenhouse gas emissions Changed consumption of organic products/products with less pesticide use Changed consumption of products of local origin Change consumption of climate certified products/products with less Greenhouse gas emissions
165	2019	Meyerding (2019) (ID:69095606)	Meyerding S G. H, Trajer N and Lehberger M ;. 2019. "What is local food? The case of consumer preferences for local food labeling of tomatoes in Germany". Journal of Cleaner Production 207:30-43.	Article	Scopus	Quantitative	Observation Experiment	Survey	Survey-based choice experiment	Choice based conjoint analysis	none	Random experiment with random allocation to groups	Control-impact	none	none	none	No intervention Alternative intervention	Info on origin	No bias	none	No bias	none	Unclear panel	none	Stated preference	Germany	none	Label (including environmental information text in choice experiment/front of package)	Changed consumption of products of local origin Changed consumption of organic products/products with less pesticide use
166	2021	Moberg (2021) (ID:69085196)	Moberg Emma, Sall Sarah and Hansson Per-Anders ; Roos Elin ;. 2021. "Taxing Food Consumption to Reduce Environmental Impacts--Identification of Synergies and Goal Conflicts". Food Policy 101:.	Article	EconLit	Quantitative	Model	none	none	none	Simulation model	One group pre-post test	Before and After (BA)	No intervention Different level of intervention	none	none	none	Different tax scenarios	Not applicable	none	Not applicable	none	Not applicable	none	Modelled revealed preference	Sweden	none	Tax	Greenhouse gas emissions Water use Land use Biodiversity Water pollution Other (sepcify) P and N application, and pesticide use (water pollution), cropland and pasture use (land use), terrestrial extinction rate (biodiversity), nox emissions Changed consumption of animal sourced foods Changed consumption of plant-based foods
167	2021	Morren (2021) (ID:69095897)	Morren M, Mol J M and Blasch J E; Malek ? ;. 2021. "Changing diets - Testing the impact of knowledge and information nudges on sustainable dietary choices". Journal of Environmental Psychology 75:.	Article	Scopus	Mixed	Observation Experiment	Survey, interview	Survey-based choice experiment	none	none	Random experiment with random allocation to groups	Before After Control Impact (BACI)	none	No intervention Alternative intervention	none	none	Transport, co2, water use, hearth and digestive health	No bias	none	No bias	none	Convenience sampling - Web panel (randomly selected)	none	Stated preference	Netherlands	none	Information campaign/education	Greenhouse gas emissions Water use Changed consumption of animal sourced foods Changed consumption of plant-based foods
168	2013	Mueller (2013) (ID:80404339)	Mueller Loose, Simone and Peschel Anne ; Grebitus Carola ;. 2013. "Quantifying effects of convenience and product packaging on consumer preferences and market share of seafood products: The case of oysters". Food Quality and Preference 28(2):492-504.	Article	Bibliographies of relevant reviews	Quantitative	Observation Experiment	Survey	Survey-based choice experiment	none	none	Random experiment with random allocation to groups	After only	none	none	No intervetntion, Alternative intervention	none	Environmental claim (carbon zero), health claim, or no claim, region on oyster labels	No bias	none	Bias towards women	57% women	Convenience sampling - Web panel (randomly selected)	none	Stated preference	Australia	none	Label (including environmental information text in choice experiment/front of package)	Willingness to pay for climate certified products/products with less Greenhouse gas emissions
169	2019	Muller (2019) (ID:69085205)	Muller Laurent, Lacroix Anne and Ruffieux Bernard ;. 2019. "Environmental Labelling and Consumption Changes: A Food Choice Experiment". Environmental and Resource Economics 73(3):871-897.	Article	EconLit	Quantitative	Observation Experiment	Survey	Other (specify)	Nudge experiment: E-grocery shopping nudge experiment	none	Random experiment with random allocation to groups	Before After Control Impact (BACI)	none	No intervention Alternative intervention	none	none	none	No bias	none	Bias towards women	Almost 67% women	Convenience sampling - no panel	none	Stated preference	France	Grenoble	Label (including environmental information text in choice experiment/front of package)	Greenhouse gas emissions Other (sepcify) Change in basket composition after experiment
170	2010	Napolitano (2010) (ID:80404340)	Napolitano F, Braghieri A and Piasentier E ; Favotto S ; Naspetti S ; Zanoli R ;. 2010. "Effect of information about organic production on beef liking and consumer willingness to pay". Food Quality and Preference 21(2):207-212.	Article	Bibliographies of relevant reviews	Quantitative	Observation Experiment	Survey	Economic experiment	Vickery auction	none	One group post-test only	Control-impact	none	none	none	No intervention	none	No bias	none	Bias towards men	56% men	Convenience sampling - no panel	none	Stated preference	Italy	Potenza, Ancona and Udine	Label (including environmental information text in choice experiment/front of package)	Willingness to pay for organic products/products with less use of pesticides
171	2015	Nash (2015) (ID:69084643)	Nash, Jessica T., "THE GREEN EATING PROJECT: WEB-BASED INTERVENTION TO PROMOTE ENVIRONMENTALLY CONSCIOUS EATING BEHAVIORS" (2014). Open Access Dissertations. Paper 232. https://digitalcommons.uri.edu/oa_diss/232	Dissertation	Dissertation and thesis	Quantitative	Observation Experiment	Survey	Other (specify)	Information intervention experiment: Online, interactive program to motivate college students to adopt Green Eating (GE) behaviors. Information-based experiment	none	Experiment with non-random allocation to groups - quasi exp.	Before After Control Impact (BACI)	none	No intervention	none	none	none	Bias towards specific age category	Lower mean age. Students	Bias towards women	77,8% women	Convenience sampling - no panel	none	Stated preference	United States of America of America	Northeastern	Information campaign/education	Changed consumption of animal sourced foods Changed consumption of plant-based foods Changed consumption of organic products/products with less pesticide use Changed consumption of products of local origin
172	2021	Neumayr (2021) (ID:69096225)	Neumayr L and Moosauer C . 2021. "How to induce sales of sustainable and organic food: The case of a traffic light eco-label in online grocery shopping". Journal of Cleaner Production 328:.	Article	Scopus	Quantitative	Observation Experiment	Survey	Survey-based choice experiment	none	none	Random experiment with random allocation to groups	Control-impact	none	none	none	No intervention, Different level of intervention	none	Bias unclear	none	Bias towards women	58% women	Quota sampling	none	Stated preference	Germany and Austria	none	Label (including environmental information text in choice experiment/front of package)	Greenhouse gas emissions Change consumption of climate certified products/products with less Greenhouse gas emissions
173	2012	Nurse (2012) (ID:69096411)	Nurse Rainbolt, G and Onozaka Y ; McFadden D T;. 2012. "Consumer Motivations and Buying Behavior: The Case of the Local Food System Movement". Journal of Food Products Marketing 18(5):385-396.	Article	Scopus	Quantitative	Observation Experiment	Survey	Survey-based choice experiment	none	none	One group post-test only	After only	none	none	Alternative intervention	none	Fairtrade, organic and locally grown	Bias unclear	Higher mean age. Mean age 50.2	Bias towards women	71% women	Unclear panel	none	Stated preference	United States of America	none	Label (including environmental information text in choice experiment/front of package)	Willingness to pay for organic products/products with less pesticide use Willingness to pay for products of local origin Other (sepcify) fairtrade
174	2010	Olesen (2010) (ID:80404341)	Olesen Ingrid, Alfnes Frode and Rüra Mia Bensze; Kolstad Kari ;. 2010. "Eliciting consumers' willingness to pay for organic and welfare-labelled salmon in a non-hypothetical choice experiment". Livestock Science 127(2):218-226.	Article	Bibliographies of relevant reviews	Quantitative	Observation Experiment	Survey	Choice experiment	Non-hypothetical real choice experiment	none	Random experiment with random allocation to groups	Control-impact	none	none	none	No intervention Alternative intervention	Label and info of freedom food (animal welfare) and organic	Bias unclear	none	Bias towards women	58% women	Convenience sampling - no panel	none	Stated preference	Norway	southeast norway	Label (including environmental information text in choice experiment/front of package)	Willingness to pay for organic products/products with less use of pesticides
175	2011	Onozaka (2011) (ID:80404342)	Onozaka Yuko and McFadden Dawn Thilmany. 2011. "Does Local Labeling Complement or Compete with Other Sustainable Labels? A Conjoint Analysis of Direct and Joint Values for Fresh Produce Claim". American Journal of Agricultural Economics 93(3):693-706.	Article	Bibliographies of relevant reviews	Mixed	Observation Experiment	Focus group discussion	Survey-based choice experiment	none	none	Random experiment with random allocation to groups	Control-impact	none	none	none	No intervention Alternative intervention	Product origin Certified organic Certifieded fair trade Carbon footprint	Bias towards specific age category	Higher mean age. Older than reference population	Bias towards women	71% women	Unclear panel	none	Stated preference	United States of America	none	Label (including environmental information text in choice experiment/front of package)	Willingness to pay for organic products/products with less use of pesticides Willingness to pay for products of local origin Willingness to pay for climate certified products/products with less Greenhouse gas emissions
176	2019	Osman (2019) (ID:69096626)	Osman M and Thornton K . 2019. "Traffic light labelling of meals to promote sustainable consumption and healthy eating". Appetite 138:60-71.	Article	Scopus	Quantitative	Observation Experiment	Survey	Survey-based choice experiment	none	none	One group post-test only	Control-impact	none	none	none	No intervention Alternative intervention	Single or dual (with health) traffic light labelling	No bias	none	Bias towards men	66% men	Convenience sampling - Web panel (self recruited)	none	Stated preference	United Kingdom	none	Label (including environmental information text in choice experiment/front of package)	Other (sepcify) Changed consumption of environmentally labelled products
177	2021	Osman (2021) (ID:69084381)	Osman Magda, Schwartz Pauline and Wodak Saul ;. 2021. "Sustainable Consumption: What Works Best, Carbon Taxes, Subsidies and/or Nudges?". Basic and Applied Social Psychology 43(3):169-194.	Article	Applied Social Sciences Index & Abstracts	Quantitative	Observation Experiment	Survey	Choice experiment	none	none	Random experiment with random allocation to groups	Control-impact	none	none	none	No intervention Alternative intervention	none	Bias unclear	none	Bias towards women	74% women	Convenience sampling - no panel	none	Stated preference	United Kingdom	none	Label (including environmental information text in choice experiment/front of package)	Greenhouse gas emissions
178	2021	Osman (2021) (ID:69084381)	Osman Magda, Schwartz Pauline and Wodak Saul ;. 2021. "Sustainable Consumption: What Works Best, Carbon Taxes, Subsidies and/or Nudges?". Basic and Applied Social Psychology 43(3):169-194.	Article	Applied Social Sciences Index & Abstracts	Quantitative	Observation Experiment	Survey	Choice experiment	none	none	Random experiment with random allocation to groups	Control-impact	none	none	none	No intervention Alternative intervention	none	Bias unclear	none	Bias towards women	74% women	Convenience sampling - no panel	none	Stated preference	United Kingdom	none	Tax	Greenhouse gas emissions
179	2021	Osman (2021) (ID:69084381)	Osman Magda, Schwartz Pauline and Wodak Saul ;. 2021. "Sustainable Consumption: What Works Best, Carbon Taxes, Subsidies and/or Nudges?". Basic and Applied Social Psychology 43(3):169-194.	Article	Applied Social Sciences Index & Abstracts	Quantitative	Observation Experiment	Survey	Choice experiment	none	none	Random experiment with random allocation to groups	Control-impact	none	none	none	No intervention Alternative intervention	none	Bias unclear	none	Bias towards women	74% women	Convenience sampling - no panel	none	Stated preference	United Kingdom	none	Subsidy	Greenhouse gas emissions
180	2021	Osman (2021) (ID:69084381)	Osman Magda, Schwartz Pauline and Wodak Saul ;. 2021. "Sustainable Consumption: What Works Best, Carbon Taxes, Subsidies and/or Nudges?". Basic and Applied Social Psychology 43(3):169-194.	Article	Applied Social Sciences Index & Abstracts	Quantitative	Observation Experiment	Survey	Choice experiment	none	none	Random experiment with random allocation to groups	Control-impact	none	none	none	No intervention Alternative intervention	none	Bias unclear	none	Bias towards women	74% women	Convenience sampling - no panel	none	Stated preference	United Kingdom	none	Social norms/goal setting/feedback	Greenhouse gas emissions
181	2019	Owusu-Sekyere (2019) (ID:80404343)	Owusu-Sekyere Enoch, Mahlathi Yondela and Jordaan Henry ;. 2019. "Understanding South African consumers' preferences and market potential for products with low water and carbon footprints". Agrekon 58(3):354-368.	Article	Bibliographies of relevant reviews	Quantitative	Observation Experiment	Survey	Survey-based choice experiment	none	none	Random experiment with random allocation to groups	Control-impact	none	none	none	No intervention and different level of intervention.	Meat labelled with water usage, carbon emission, nothing	Bias unclear	none	Bias towards women	62,5% women	Quota sampling	none	Stated preference	South Africa	Centurion Central, Pretoria East and Midrand	Label (including environmental information text in choice experiment/front of package)	Other (sepcify) Willingness to pay product with water usage info Willingness to pay for climate certified products/products with less Greenhouse gas emissions Willingness to pay for animal sourced foods
182	2011	Panzone (2011) (ID:69096767)	Panzone L, Perino G and Swanson T ; Leung D ;. 2011. "Testing for the Best Instrument to Generate Sustainable Food Consumption". International Journal on Food System Dynamics 2(3):237-252.	Article	Scopus	Quantitative	Observation Experiment	Survey	Other (specify)	Nudge/information-based experiment	none	Random experiment with random allocation to groups	Before and After (BA)	No intervention Alternative intervention	none	none	none	none	Bias unclear	none	Bias towards women	62,2% women	Convenience sampling - no panel	Food shoppers in sailsbury retail stores	Real revealed preference	United Kingdom	Walthamstow, New Barnet, Edgware, Chiswick, Merton, and Lewisham	Label (including environmental information text in choice experiment/front of package)	Other (sepcify) Changed consumption of four food categories associated with environmental impact: cola, milk, meat, butter Changed consumption of animal sourced foods
183	2011	Panzone (2011) (ID:69096767)	Panzone L, Perino G and Swanson T ; Leung D ;. 2011. "Testing for the Best Instrument to Generate Sustainable Food Consumption". International Journal on Food System Dynamics 2(3):237-252.	Article	Scopus	Quantitative	Observation Experiment	Survey	Other (specify)	Nudge/information-based experiment	none	Random experiment with random allocation to groups	Before and After (BA)	No intervention Alternative intervention	none	none	none	none	Bias unclear	none	Bias towards women	62,2% women	Convenience sampling - no panel	Food shoppers in sailsbury retail stores	Real revealed preference	United Kingdom	Walthamstow, New Barnet, Edgware, Chiswick, Merton, and Lewisham	Subsidy	Other (sepcify) Changed consumption of four food categories associated with environmental impact: cola, milk, meat, butter Changed consumption of animal sourced foods
184	2011	Panzone (2011) (ID:69096767)	Panzone L, Perino G and Swanson T ; Leung D ;. 2011. "Testing for the Best Instrument to Generate Sustainable Food Consumption". International Journal on Food System Dynamics 2(3):237-252.	Article	Scopus	Quantitative	Observation Experiment	Survey	Other (specify)	Nudge/information-based experiment	none	Random experiment with random allocation to groups	Before and After (BA)	No intervention Alternative intervention	none	none	none	none	Bias unclear	none	Bias towards women	62,2% women	Convenience sampling - no panel	Food shoppers in sailsbury retail stores	Real revealed preference	United Kingdom	Walthamstow, New Barnet, Edgware, Chiswick, Merton, and Lewisham	Price change	none
185	2011	Panzone (2011) (ID:69096767)	Panzone L, Perino G and Swanson T ; Leung D ;. 2011. "Testing for the Best Instrument to Generate Sustainable Food Consumption". International Journal on Food System Dynamics 2(3):237-252.	Article	Scopus	Quantitative	Observation Experiment	Survey	Other (specify)	Nudge/information-based experiment	none	Random experiment with random allocation to groups	Before and After (BA)	No intervention Alternative intervention	none	none	none	none	Bias unclear	none	Bias towards women	62,2% women	Convenience sampling - no panel	Food shoppers in sailsbury retail stores	Real revealed preference	United Kingdom	Walthamstow, New Barnet, Edgware, Chiswick, Merton, and Lewisham	Restriction/editing choice	Other (sepcify) Changed consumption of four food categories associated with environmental impact: cola, milk, meat, butter Changed consumption of animal sourced foods
186	2011	Panzone (2011) (ID:69096767)	Panzone L, Perino G and Swanson T ; Leung D ;. 2011. "Testing for the Best Instrument to Generate Sustainable Food Consumption". International Journal on Food System Dynamics 2(3):237-252.	Article	Scopus	Quantitative	Observation Experiment	Survey	Other (specify)	Nudge/information-based experiment	none	Random experiment with random allocation to groups	Before and After (BA)	No intervention Alternative intervention	none	none	none	none	Bias unclear	none	Bias towards women	62,2% women	Convenience sampling - no panel	Food shoppers in sailsbury retail stores	Real revealed preference	United Kingdom	Walthamstow, New Barnet, Edgware, Chiswick, Merton, and Lewisham	Restriction/editing choice	none
187	2021	Panzone (2021) (ID:69085258)	Panzone Luca A, Ulph Alistair and Zizzo Daniel John; Hilton Denis ; Clear Adrian ;. 2021. "The Impact of Environmental Recall and Carbon Taxation on the Carbon Footprint of Supermarket Shopping". Journal of Environmental Economics and Management 109:.	Article	EconLit	Quantitative	Observation Experiment	Survey	Other (specify)	Nudge experiment: Online shopping nudge/information-based experiment	none	Random experiment with random allocation to groups	Before After Control Impact (BACI)	none	No intervention	none	none	none	Bias towards specific age category	Lower mean age. Students	Bias towards women	Between 60-70%	Unclear panel	none	Stated preference	United Kingdom	Manchester	Label (including environmental information text in choice experiment/front of package)	Greenhouse gas emissions Change consumption of climate certified products/products with less Greenhouse gas emissions
188	2021	Panzone (2021) (ID:69085258)	Panzone Luca A, Ulph Alistair and Zizzo Daniel John; Hilton Denis ; Clear Adrian ;. 2021. "The Impact of Environmental Recall and Carbon Taxation on the Carbon Footprint of Supermarket Shopping". Journal of Environmental Economics and Management 109:.	Article	EconLit	Quantitative	Observation Experiment	Survey	Other (specify)	Nudge experiment: Online shopping nudge/information-based experiment	none	Random experiment with random allocation to groups	Before After Control Impact (BACI)	none	No intervention	none	none	none	Bias towards specific age category	Lower mean age. Students	Bias towards women	Between 60-70%	Unclear panel	none	Stated preference	United Kingdom	Manchester	Tax	Greenhouse gas emissions Change consumption of climate certified products/products with less Greenhouse gas emissions
189	2021	Panzone (2021) (ID:69096769)	Panzone L A, Ulph A and Hilton D ; Gortemaker I ; Tajudeen I A;. 2021. "Sustainable by Design: Choice Architecture and the Carbon Footprint of Grocery Shopping". Journal of Public Policy and Marketing 40(4):463-486.	Article	Scopus	Quantitative	Observation Experiment	Survey	Other (specify)	Nudge/information intervention experiment. Online shopping with intervention	none	Random experiment with random allocation to groups	Before After Control Impact (BACI)	none	No intervention, Alternative intervention	none	none	none	Bias towards specific age category	Lower mean age. Mean age 23.5	Bias towards women	About 60 % women	Convenience sampling - no panel	none	Real revealed preference	United Kingdom	none	Social norms/goal setting/feedback	Greenhouse gas emissions Change consumption of climate certified products/products with less Greenhouse gas emissions
190	2021	Panzone (2021) (ID:69096769)	Panzone L A, Ulph A and Hilton D ; Gortemaker I ; Tajudeen I A;. 2021. "Sustainable by Design: Choice Architecture and the Carbon Footprint of Grocery Shopping". Journal of Public Policy and Marketing 40(4):463-486.	Article	Scopus	Quantitative	Observation Experiment	Survey	Other (specify)	Nudge/information intervention experiment: Online shopping with intervention	none	Random experiment with random allocation to groups	Before After Control Impact (BACI)	none	No intervention, Alternative intervention	none	none	none	Bias towards specific age category	Lower mean age. Mean age 23.5	Bias towards women	About 60 % women	Convenience sampling - no panel	none	Real revealed preference	United Kingdom	none	Tax	Greenhouse gas emissions Change consumption of climate certified products/products with less Greenhouse gas emissions
191	2021	Panzone (2021) (ID:69096769)	Panzone L A, Ulph A and Hilton D ; Gortemaker I ; Tajudeen I A;. 2021. "Sustainable by Design: Choice Architecture and the Carbon Footprint of Grocery Shopping". Journal of Public Policy and Marketing 40(4):463-486.	Article	Scopus	Quantitative	Observation Experiment	Survey	Other (specify)	Nudge/information intervention experiment: Online shopping with intervention	none	Random experiment with random allocation to groups	Before After Control Impact (BACI)	none	No intervention, Alternative intervention	none	none	none	Bias towards specific age category	Lower mean age. Mean age 23.5	Bias towards women	About 60 % women	Convenience sampling - no panel	none	Real revealed preference	United Kingdom	none	Restriction/editing choice	Greenhouse gas emissions Change consumption of climate certified products/products with less Greenhouse gas emissions
192	2022	Parkin (2022) (ID:69096819)	Parkin B L and Attwood S. 2022. "Menu design approaches to promote sustainable vegetarian food choices when dining out". Journal of Environmental Psychology 79:.	Article	Scopus	Quantitative	Observation Experiment	Survey	Randomised control trial and similar	none	none	Random experiment with random allocation to groups	Control-impact	none	none	none	No intervention	Study 2 (using the same menus (with different level of organic food) study 1	Bias unclear	Study 1: mean age 35 Study 2: mean age 39	Bias towards men	study 1: 53,7% men study 2: 53,1% men	Convenience sampling - Web panel (self recruited)	none	Stated preference	United Kingdom	none	Menu design/info	Changed consumption of animal sourced foods Changed consumption of plant-based foods
193	2022	Parkin (2022) (ID:69096819)	Parkin B L and Attwood S. 2022. "Menu design approaches to promote sustainable vegetarian food choices when dining out". Journal of Environmental Psychology 79:.	Article	Scopus	Quantitative	Observation Experiment	Survey	Randomised control trial and similar	none	none	Random experiment with random allocation to groups	Control-impact	none	none	none	No intervention	Study 2 (using the same menus (with different level of organic food) study 1	Bias unclear	Study 1: mean age 35 Study 2: mean age 39	Bias towards men	study 1: 53,7% men study 2: 53,1% men	Convenience sampling - Web panel (self recruited)	none	Stated preference	United Kingdom	none	Restriction/editing choice	Changed consumption of animal sourced foods Changed consumption of plant-based foods
194	2022	Pechey (2022) (ID:69096917)	Pechey R, Bateman P and Cook B ; Jebb S A;. 2022. "Impact of increasing the relative availability of meat-free options on food selection: two natural field experiments and an online randomised trial". International Journal of Behavioral Nutrition and Physical Activity 19(1):.	Article	Scopus	Quantitative	Experiment	none	Other (specify)	Nudge experiment: menu alteration (exp 1 and 2) Survey-based choice experiment experiment 3	none	One group pre-post test One group post-test only	Control-impact experiment 1 Before and After (BA) experiment 2	No intervention	none	none	Different level of intervention	none	No bias	Higher mean age. Mean age 46.9	No bias	none	Convenience sampling - Web panel (self recruited) Not applicable	Web panel for experiment 3 and not applicable for experiment 1 and 2 ans real sales data were compared	Stated preference Real revealed preference	United Kingdom	Oxford	Restriction/editing choice	Changed consumption of animal sourced foods Changed consumption of plant-based foods
195	2020	Piester (2020) (ID:69097101)	Piester H E, DeRieux C M; Tucker J and Buttrick N R; Galloway J N; Wilson T D;. 2020. ""I'll try the veggie burger": Increasing purchases of sustainable foods with information about sustainability and taste". Appetite 155:.	Article	Scopus	Quantitative	Observation Experiment	Survey	Survey-based choice experiment	none	none	Random experiment with random allocation to groups	Control-impact	none	none	none	No intervention	none	Not stated	none	Not stated	none	Convenience sampling - no panel	none	Stated preference Real revealed preference	United States of America	Virginia	Menu design/info	Other (sepcify) changed consumption of sustainabilityLabelled food products/menu items
196	2022	Pink (2022) (ID:69097122)	Pink A E, Stylianou K S; Ling Lee and L ; Jolliet O ; Cheon B K;. 2022. "The effects of presenting health and environmental impacts of food on consumption intentions". Food Quality and Preference 98:.	Article	Scopus	Quantitative	Observation Experiment	Survey	Survey-based choice experiment	none	none	Random experiment with random allocation to groups	Control-impact	none	none	none	No intervention, alternative intervention	none	No bias	none	No bias	none	Unclear panel	none	Stated preference	United States of America	none	Label (including environmental information text in choice experiment/front of package)	Change consumption of climate certified products/products with less Greenhouse gas emissions
197	2018	Pomarici (2018) (ID:80404345)	Pomarici Eugenio, Asioli Daniele and Vecchio Riccardo ; N?s Tormod ;. 2018. "Young consumers' preferences for water-saving wines: An experimental study". Wine Economics and Policy 7(1):65-76.	Article	Bibliographies of relevant reviews	Quantitative	Observation Experiment	Survey	Economic experiment	none	none	One group post-test only	Control-impact	none	none	none	No intervention	none	Bias towards specific age category	Lower mean age. Mean age 22	Not stated	none	Convenience sampling - no panel	none	Stated preference	Italy	Naples	Label (including environmental information text in choice experiment/front of package)	Other (sepcify) Willingness to pay for water saving labelled wine
198	2020	Poole (2020) (ID:69097223)	Poole M K and Musicus A A; Kenney E L;. 2020. "Alignment of US school lunches with the EAT-lancet healthy reference diet's standards for planetary health". Health Affairs 39(12):2144-2152.	Article	Scopus	Quantitative	Model	none	none	none	Simulation model	One group pre-post test	Before and After (BA)	No intervention	none	none	none	none	Bias towards specific age category	Lower mean age. School children	Not applicable	none	Not applicable	none	Modelled revealed preference	United States of America of America	none	Dietary guideline	Changed consumption of animal sourced foods Changed consumption of plant-based foods
199	2010	Pouta (2010) (ID:80404346)	Pouta E, Heikkil? J and Forsman-Hugg S ; Isoniemi M ; M?kel? J ;. 2010. "Consumer choice of broiler meat: The effects of country of origin and production methods". Food Quality and Preference 21(5):539-546.	Article	Bibliographies of relevant reviews	Quantitative	Observation Experiment	Survey	Survey-based choice experiment	none	none	Random experiment with random allocation to groups	Control-impact	none	none	none	Alternative intervention	Regular production, animal welfare, consumer health, organic, local information on broiler label	No bias	none	No bias	none	Not stated	none	Stated preference	Finland	none	Label (including environmental information text in choice experiment/front of package)	Other (sepcify) Willingness to pay for animal welfare, consumer health labelled broiler Willingness to pay for organic products/products with less use of pesticides Willingness to pay for products of local origin Willingness to pay for animal sourced foods
200	2020	Prell (2020) (ID:69088794)	Prell M, Zanini M T and Caldieraro F ; Migueles C ;. 2020. "Sustainability certifications and product preference". MARKETING INTELLIGENCE & PLANNING 38(7):893-906.	Article	Web of Science	Quantitative	Observation Experiment	Survey	Survey-based choice experiment	Choice-based conjoint analysis	none	One group post-test only	Control-impact	none	none	none	No intervention, alternative intervention	none	Not stated	none	Bias towards men	68,6% men	Convenience sampling - no panel	Random recruitment online via social media platforms	Stated preference	Brazil	none	Label (including environmental information text in choice experiment/front of package)	Changed consumption of organic products/products with less pesticide use Changed consumption of deforestation prone/certified products Change consumption of climate certified products/products with less Greenhouse gas emissions
201	2021	Ramsing (2021) (ID:69088840)	Ramsing R, Chang K B and Hendrickson Z M; Xu Z ; Friel M ; Calves E ;. 2021. "The role of community-based efforts in promoting sustainable diets: Lessons from a grassroots meat-reduction campaign". JOURNAL OF AGRICULTURE FOOD SYSTEMS AND COMMUNITY DEVELOPMENT 10(2):373-397.	Article	Web of Science	Mixed	Observation Experiment	Survey, interview	Other (specify)	Nudge experiment: Information campaign	none	Case study	Before and After (BA)	No intervention	none	none	none	none	Bias towards specific age category	Higher mean age	Bias towards women	Between 77-92% female	Convenience sampling - no panel	Survey was sent out amongst households that had signed the meatless mondays pledge	Stated preference	United States of America	Bedford	Social norms/goal setting/feedback	Changed consumption of animal sourced foods Changed consumption of plant-based foods
202	2018	Revoredo-Giha (2018) (ID:69092306)	Revoredo-Giha C, Chalmers N and Akaichi F ;. 2018. "Simulating the impact of carbon taxes on greenhouse gas emission and nutrition in the UK". Sustainability (Switzerland) 10(1):.	Article	Scopus	Quantitative	Model	none	none	none	Simulation model	One group pre-post test	Before and After (BA)	No intervention Different level of intervention	none	none	none	Two tax scenarios	Not stated	none	Not stated	none	Convenience sampling - Web panel (self recruited)	none	Modelled revealed preference	United Kingdom	none	Tax	Greenhouse gas emissions Other (sepcify) changed consumption in all food products Changed consumption of animal sourced foods Changed consumption of plant-based foods
203	2018	Richter (2018) (ID:69092360)	Richter I, Thügersen J and Klšckner C A;. 2018. "A social norms intervention going wrong: Boomerang effects from descriptive norms information". Sustainability (Switzerland) 10(8):.	Article	Scopus	Quantitative	Experiment	none	Other (specify)	Nudge expreriment: Information-based experiment in a supermarket	none	Experiment with non-random allocation to groups - quasi exp.	Before and After (BA)	No intervention Different level of intervention	none	none	none	Low and high social norms	Not applicable	none	Not applicable	none	Convenience sampling - no panel	none	Real revealed preference	Norway and Germany	none	Social norms/goal setting/feedback	Other (sepcify) change in sustainable seafood sales Changed consumption of animal sourced foods
204	2002	Robinson (2002) (ID:69092453)	Robinson R, Smith C and Murray H ; Ennis J ;. 2002. "Promotion of sustainably produced foods: Customer response in Minnesota grocery stores". American Journal of Alternative Agriculture 17(2):96-104.	Article	Scopus	Mixed	Observation Experiment	Survey, focus group discussion	Other (specify)	Nudge experiment: In store label display - nudge	none	Experiment with non-random allocation to groups - quasi exp.	Before After Control Impact (BACI)	none	No intervention	none	none	none	No bias	none	Bias towards women	61% women	Convenience sampling - no panel	none	Stated preference	United States of America	Minnesota	Label (including environmental information text in choice experiment/front of package)	Other (sepcify) Willingness to pay white-fleshed certified apples: Conserving and protecting water resources, Enhancing the productivity of the land and soil, Reducing or eliminating pesticides, and eliminating hormones and sub-therapeutic antibiotics, Preserving the genetic identity of plant and animal species, Incorporating quality of life issues into our daily decision-making process, Providin…
205	2013	Rousseau (2013) (ID:69085306)	Rousseau Sandra and Vranken Liesbet . 2013. "Green Market Expansion by Reducing Information Asymmetries: Evidence for Labeled Organic Food Products". Food Policy 40:31-43.	Article	EconLit	Quantitative	Observation Experiment	Survey	Survey-based choice experiment	none	none	Random experiment with random allocation to groups	Control-impact	none	none	none	No intervention Different level of intervention	none	No bias	none	Bias towards women	62% women	Quota sampling	none	Stated preference	Belgium	Flanders	Label (including environmental information text in choice experiment/front of package)	Changed consumption of organic products/products with less pesticide use Changed consumption of products of local origin Willingness to pay for organic products/products with less use of pesticides Willingness to pay for products of local origin
206	2020	Ruggeri (2020) (ID:69092657)	Ruggeri G, Mazzocchi C and Corsi S ;. 2020. "Drinking biodiversity: a choice experiment on Franciacorta sparkling wines". British Food Journal 122(8):2531-2549.	Article	Scopus	Quantitative	Observation Experiment	Survey	Survey-based choice experiment	none	none	Random experiment with random allocation to groups	Control-impact	none	none	none	No intervention	none	Bias unclear	none	Bias towards men	61% men	Convenience sampling - no panel	none	Stated preference	Italy	Borgonato	Label (including environmental information text in choice experiment/front of package)	Other (sepcify) Willingness to pay and changed consumption of biodiversity protection labelled wine Changed consumption of organic products/products with less pesticide use Willingness to pay for organic products/products with less use of pesticides
207	2015	Säll (2015) (ID:69092808)	Säll S and Gren I M. 2015. "Effects of an environmental tax on meat and dairy consumption in Sweden". Food Policy 55:41-53.	Article	Scopus	Quantitative	Model	none	none	none	Simulation model	One group pre-post test	Before and After (BA)	No intervention	none	none	none	none	Not applicable	none	Not applicable	none	Not applicable	none	Modelled revealed preference	Sweden	none	Label (including environmental information text in choice experiment/front of package)	Greenhouse gas emissions Other (sepcify) Nitrogen, ammonia, phosphorus Changed consumption of animal sourced foods
208	2020	Säll (2020) (ID:69086494)	Säll S, Moberg E and Rššs E ;. 2020. "Modeling price sensitivity in food consumption-a foundation for consumption taxes as a greenhouse gas mitigation policy". Swedish University of Agricultural Science, Department ... :.	Report	Google Scholar	Quantitative	Model	none	none	none	Simulation model	One group pre-post test	Before and After (BA)	No intervention	none	none	none	none	Not applicable	none	Not applicable	none	Not applicable	none	Modelled revealed preference	Sweden	none	Tax	Greenhouse gas emissions Changed consumption of animal sourced foods
209	2016	Sackett (2016) (ID:69085309)	Sackett Hillary, Shupp Robert and Tonsor Glynn ;. 2016. "Differentiating "Sustainable" from "Organic" and "Local" Food Choices: Does Information about Certification Criteria Help Consumers?". International Journal of Food and Agricultural Economics 4(3):17-31.	Article	EconLit	Quantitative	Observation Experiment	Survey	Survey-based choice experiment	Discrete choice experiment	none	Random experiment with random allocation to groups	Control-impact	none	none	none	No intervention Alternative intervention	Label sustainable, organic or local	Bias towards specific age category	Higher mean age	No bias	none	Unclear panel	none	Stated preference	United States of America	none	Tax	Other (sepcify) changed consumption and Willingness to pay for "sustainable" food Changed consumption of organic products/products with less pesticide use Changed consumption of products of local origin Willingness to pay for organic products/products with less use of pesticides Willingness to pay for products of local origin
210	2020	Sanjuán-López (2020) (ID:69092877)	Sanjuán-López A I and Resano-Ezcaray H. 2020. "Labels for a Local Food Speciality Product: The Case of Saffron". Journal of Agricultural Economics 71(3):778-797.	Article	Scopus	Quantitative	Observation Experiment	Survey	Choice experiment	Stated and real choice experiment	none	Random experiment with random allocation to groups	Control-impact	none	none	none	No intervention Different level of intervention	Information about locally produced	Bias unclear	none	Bias towards women	63,9%	Convenience sampling - no panel	none	Stated preference Real revealed preference	Spain	Zaragoza	Label (including environmental information text in choice experiment/front of package)	Willingness to pay for products of local origin Other (sepcify) Willingness to pay for quality label Willingness to pay for organic products/products with less use of pesticides
211	2019	Saulais (2019) (ID:80404349)	Saulais Laure, Massey Camille and Perez-Cueto Federico J. A; Appleton Katherine M; Dinnella Caterina ; Monteleone Erminio ; Depezay Laurence ; Hartwell Heather ; Giboreau Agns ;. 2019. "When are "Dish of the Day" nudges most effective to increase vegetable selection?". Food Policy 85:15-27.	Article	Bibliographies of relevant reviews	Quantitative	Observation Experiment	Survey	Other (specify)	Nudge experiment: Restaurant choice experiment	none	Random experiment with random allocation to groups	After only	none	none	Different level of intervention	none	Different combination of dish of the day, veggie burger, pea pie, meatballs	Bias towards specific age category	Higher mean age. Mean age 51.6	Bias towards women	66,7% women	Convenience sampling - Panel (self recruited)	none	Stated preference	France	none	Menu design/info	Changed consumption of plant-based foods	change to revealed?
212	2018	Savchenko (2018) (ID:69085320)	Savchenko Olesya M, Kecinski Maik and Li Tongzhe ; Messer Kent D; Xu Huidong ;. 2018. "Fresh Foods Irrigated with Recycled Water: A Framed Field Experiment on Consumer Responses". Food Policy 80:103-112.	Article	EconLit	Quantitative	Observation Experiment	Survey	Survey-based choice experiment	none	none	Random experiment with random allocation to groups	Control-impact	none	none	none	No intervention, different levels of intervention	none	Bias towards specific age category	Lower mean age. Mean age 28.5	Bias towards women	71.5% women	Convenience sampling - no panel	none	Real revealed preference	United States of America	Atlantic, Georgia, Indiana, and California	Label (including environmental information text in choice experiment/front of package)	Other (sepcify) Willingness to pay and Changed consumption of food products with water label
213	2020	Scheelbeek (2020) (ID:69093002)	Scheelbeek P, Green R and Papier K ; Knuppel A ; Alae-Carew C ; Balkwill A ; Key T J; Beral V ; Dangour A D;. 2020. "Health impacts and environmental footprints of diets that meet the Eatwell Guide recommendations: analyses of multiple UK studies". BMJ open 10(8):e037554.	Article	Scopus	Quantitative	Model	none	none	none	Simulation model	One group pre-post test	Before and After (BA)	No intervention	none	none	none	none	Not applicable	none	Not applicable	none	Not applicable	none	Modelled revealed preference	United Kingdom	none	Dietary guideline	Greenhouse gas emissions Water use
214	2020	Schmidt (2020) (ID:69093057)	Schmidt K. 2020. "Behavioral effects of guideline-provision on climate-friendly food choices - A psychological perspective". Journal of Cleaner Production 277:.	Article	Scopus	Quantitative	Observation Experiment	Survey	Other (specify)	Nudge/information-based experiment: Experiment with guidelines treatment	none	Random experiment with random allocation to groups	Control-impact	none	none	none	No intervention	none	Bias towards specific age category	students	Bias towards women	75,3%	Convenience sampling - no panel	none	Stated preference	Germany and Switzerland	none	Dietary guideline	Change consumption of climate certified products/products with less Greenhouse gas emissions
215	2017	Schnabelrauch (2017) (ID:69084688)	Schnabelrauch Arndt and Chelsea A . 2017. "Tailoring feedback and messages to encourage meat consumption reduction". , Kansas State University.	Dissertation	Dissertation and thesis	Quantitative	Observation Experiment	Survey	Survey-based choice experiment	none	none	Random experiment with random allocation to groups	Before After Control Impact (BACI)	none	No intervention	none	none	none	Bias unclear	Study 1 mean age 37 Study 2 mean age 37	Bias towards women	study 1) 65,2% women study 2) 63% women	Convenience sampling - no panel	Recruited via a national workforce website run by Amazon	Stated preference	United States of America	none	Social norms/goal setting/feedback	Changed consumption of animal sourced foods
216	2017	Schnabelrauch (2017) (ID:69084688)	Schnabelrauch Arndt and Chelsea A . 2017. "Tailoring feedback and messages to encourage meat consumption reduction". , Kansas State University.	Dissertation	Dissertation and thesis	Quantitative	Observation Experiment	Survey	Survey-based choice experiment	none	none	Random experiment with random allocation to groups	Before After Control Impact (BACI)	none	No intervention	none	none	none	Bias unclear	Study 1 mean age 37 Study 2 mean age 37	Bias towards women	study 1) 65,2% women study 2) 63% women	Convenience sampling - no panel	Recruited via a national workforce website run by Amazon	Stated preference	United States of America	none	Social norms/goal setting/feedback	Changed consumption of animal sourced foods
217	2017	Schnabelrauch (2017) (ID:69084688)	Schnabelrauch Arndt and Chelsea A . 2017. "Tailoring feedback and messages to encourage meat consumption reduction". , Kansas State University.	Dissertation	Dissertation and thesis	Quantitative	Observation Experiment	Survey	Survey-based choice experiment	none	none	Random experiment with random allocation to groups	Before After Control Impact (BACI)	none	No intervention	none	none	none	Bias unclear	Study 1 mean age 37 Study 2 mean age 37	Bias towards women	study 1) 65,2% women study 2) 63% women	Convenience sampling - no panel	Recruited via a national workforce website run by Amazon	Stated preference	United States of America	none	Social norms/goal setting/feedback	Changed consumption of animal sourced foods
218	2015	Schnettler (2015) (ID:69093079)	Schnettler B, Pardo S and Miranda H ; Lobos G ; Mora M ; Adasme C ;. 2015. "Attributes that define preferences for cheese in Southern Chile: Do consumers value information about the carbon footprint?". Revista Cientifica de la Facultad de Ciencias Veterinarias de la Universidad del Zulia 25(5):402-411.	Article	Scopus	Quantitative	Observation Experiment	Survey	Survey-based choice experiment	Survey-based conjoint analysis	none	One group post-test only	Control-impact	none	none	none	No intervention	none	Bias unclear	none	Bias towards women	73,5% women	Convenience sampling - no panel	none	Stated preference	Chile	Temuco	Label (including environmental information text in choice experiment/front of package)	Changed consumption of animal sourced foods
219	2021	Scozzafava (2021) (ID:69089018)	Scozzafava G, Gerini F and Boncinelli F ; Contini C ; Casini L ;. 2021. "How much is a bottle of conventional, organic or biodynamic wine worth? Results of an experimental auction". FOOD QUALITY AND PREFERENCE 93:.	Article	Web of Science	Quantitative	Experiment	none	Economic experiment	Experimental auction to identify Willingness to pay for organic wine	none	Random experiment with random allocation to groups	Control-impact	none	none	none	No intervention Alternative intervention	Biodynamic, organic, conventional	Bias unclear	none	Bias towards women	60% women	Convenience sampling - no panel	Recurited via a market firm to recruit wine consumers	Stated preference	Italy	Tuscany	Label (including environmental information text in choice experiment/front of package)	Other (sepcify) Willingness to pay for biodynamic wine Willingness to pay for organic products/products with less use of pesticides
220	2021	Sehra (2021) (ID:69093173)	Sehra K K and MacMillan D C;. 2021. "Wildlife-friendly food requires a multi-stakeholder approach to deliver landscape-scale biodiversity conservation in the Satoyama landscape of Japan". Journal of Environmental Management 297:.	Article	Scopus	Mixed	Observation Experiment	Interview	Survey-based choice experiment	none	none	One group post-test only	Control-impact	none	none	none	No intervention Alternative intervention	Organic, wild-life protecting certification (for different species	Bias unclear	none	Bias towards women	57% women	Convenience sampling - no panel	Data were collected opportunistically in farmersâ€™ markets, public parks, train stations and university campuses	Stated preference	Japan	Tokyo Ibaraki and Kanagawa	Label (including environmental information text in choice experiment/front of package)	Other (sepcify) Willingness to pay for wildlife friendly farming certified rice Willingness to pay for organic products/products with less use of pesticides
221	2015	Shewmake (2015) (ID:69085336)	Shewmake Sharon, Okrent Abigail and Thabrew Lanka ; Vandenbergh Michael ;. 2015. "Predicting Consumer Demand Responses to Carbon Labels". Ecological Economics 119:168-180.	Article	EconLit	Quantitative	Model	none	none	none	Simulation model	One group post-test only	Before and After (BA)	No intervention	none	none	none	none	Not applicable	none	Not applicable	none	Not applicable	none	Modelled revealed preference	United States of America	none	Label (including environmental information text in choice experiment/front of package)	Willingness to pay for climate certified products/products with less Greenhouse gas emissions
222	2019	Slapø¸ (2019) (ID:80404351)	Slapø Helena Berz and Karevold Knut Ivar;. 2019. "Simple Eco-Labels to Nudge Customers Toward the Most Environmentally Friendly Warm Dishes: An Empirical Study in a Cafeteria Setting". Frontiers in Sustainable Food Systems 3:.	Article	Scopus	Quantitative	Experiment	none	Other (specify)	Information-based nudge experiment	none	One group pre-post test	Before and After (BA)	No intervention Different level of intervention	none	none	none	Traffic-light labels with three symbols (red, yellow and green), the second system was a single-green label that only labeled the environmentally friendliest dishes, and the third system was a single-red label that only labeled the least environmentally friendly option.	Not applicable	none	Not applicable	none	Not applicable	none	Real revealed preference	Norway	Oslo	Label (including environmental information text in choice experiment/front of package)	Changed consumption of animal sourced foods Changed consumption of plant-based foods
223	2019	Slapø¸ (2019) (ID:80404351)	Slapø Helena Berz and Karevold Knut Ivar;. 2019. "Simple Eco-Labels to Nudge Customers Toward the Most Environmentally Friendly Warm Dishes: An Empirical Study in a Cafeteria Setting". Frontiers in Sustainable Food Systems 3:.	Article	Scopus	Quantitative	Experiment	none	Other (specify)	Information-based nudge experiment	none	One group pre-post test	Before and After (BA)	No intervention Different level of intervention	none	none	none	Traffic-light labels with three symbols (red, yellow and green), the second system was a single-green label that only labeled the environmentally friendliest dishes, and the third system was a single-red label that only labeled the least environmentally friendly option.	Not applicable	none	Not applicable	none	Not applicable	none	Real revealed preference	Norway	Oslo	Label (including environmental information text in choice experiment/front of package)	Changed consumption of animal sourced foods Changed consumption of plant-based foods
224	2019	Slapø¸ (2019) (ID:80404351)	Slapø Helena Berz and Karevold Knut Ivar;. 2019. "Simple Eco-Labels to Nudge Customers Toward the Most Environmentally Friendly Warm Dishes: An Empirical Study in a Cafeteria Setting". Frontiers in Sustainable Food Systems 3:.	Article	Scopus	Quantitative	Experiment	none	Other (specify)	Information-based nudge experiment	none	One group pre-post test	Before and After (BA)	No intervention Different level of intervention	none	none	none	Traffic-light labels with three symbols (red, yellow and green), the second system was a single-green label that only labeled the environmentally friendliest dishes, and the third system was a single-red label that only labeled the least environmentally friendly option.	Not applicable	none	Not applicable	none	Not applicable	none	Real revealed preference	Norway	Oslo	Label (including environmental information text in choice experiment/front of package)	Changed consumption of animal sourced foods Changed consumption of plant-based foods
225	2018	Sonoda (2018) (ID:69093685)	Sonoda Y, Oishi K and Chomei Y ; Hirooka H ;. 2018. "How do human values influence the beef preferences of consumer segments regarding animal welfare and environmentally friendly production?". Meat Science 146:75-86.	Article	Scopus	Quantitative	Observation Experiment	Survey	Survey-based choice experiment	none	none	One group post-test only	Control-impact	none	none	none	No intervention Alternative intervention	Animal welfare label	Bias unclear	none	Bias towards men	57% men	Convenience sampling - Web panel (self recruited)	none	Stated preference	Japan	Osaka, Kyoto and Hyogo	Label (including environmental information text in choice experiment/front of package)	Other (sepcify) Willingness to pay for env. labelled beef Willingness to pay for climate certified products/products with less Greenhouse gas emissions Change consumption of climate certified products/products with less Greenhouse gas emissions
226	2013	Spaargaren (2013) (ID:69086574)	Spaargaren G and Koppen C S. A. Van. 2013. "Consumer responses to the carbon labelling of food: a real life experiment in a canteen practice". Sociologia ... :.	Article	Google Scholar	Mixed	Observation Experiment	Interview	Other (specify)	Informaiton intervention experminet: introduction of labelled food items in a university restaurant	none	One group pre-post test	Before and After (BA)	No intervention	none	none	none	none	Not applicable	none	Not applicable	none	Not applicable	none	Real revealed preference	Netherlands	Wageningen	Menu design/info	Greenhouse gas emissions Change consumption of climate certified products/products with less Greenhouse gas emissions
227	2020	Sparkman (2020) (ID:69093733)	Sparkman G, Weitz E and Robinson T N; Malhotra N ; Walton G M;. 2020. "Developing a scalable dynamic norm menu-based intervention to reduce meat consumption". Sustainability (Switzerland) 12(6):.	Article	Scopus	Quantitative	Experiment	none	Other (specify)	Nudge experiment: Several dynamic norm messages in web-based menus	none	Random experiment with random allocation to groups	Before After Control Impact (BACI)	none	No intervention	none	none	none	Not stated	none	Not stated	none	Convenience sampling - no panel	none	Stated preference Real revealed preference	United States of America	none	Menu design/info	Changed consumption of animal sourced foods
228	2020	Sparkman (2020) (ID:69093733)	Sparkman G, Weitz E and Robinson T N; Malhotra N ; Walton G M;. 2020. "Developing a scalable dynamic norm menu-based intervention to reduce meat consumption". Sustainability (Switzerland) 12(6):.	Article	Scopus	Quantitative	Experiment	none	Other (specify)	Nudge experiment: Several dynamic norm messages in school menus	none	Random experiment with random allocation to groups	Before After Control Impact (BACI)	none	No intervention	none	none	none	Not stated	none	Not stated	none	Convenience sampling - no panel	none	Stated preference Real revealed preference	United States of America	none	Menu design/info	Changed consumption of animal sourced foods
229	2021	Sparkman (2021) (ID:69093732)	Sparkman G, Macdonald B N. J and Caldwell K D; Kateman B ; Boese G D;. 2021. "Cut back or give it up? The effectiveness of reduce and eliminate appeals and dynamic norm messaging to curb meat consumption". Journal of Environmental Psychology 75:.	Article	Scopus	Quantitative	Observation Experiment	Survey	Other (specify)	nformation intervention experiment: Message treatment to reduce meat consumption.	none	Random experiment with random allocation to groups	Before After Control Impact (BACI)	none	No intervention Different level of intervention	none	none	none	Bias unclear	none	Bias towards women	62,6% women	Convenience sampling - Web panel (self recruited) Convenience sampling - no panel	none	Stated preference	United States of America	none	Social norms/goal setting/feedback	Changed consumption of animal sourced foods
230	2021	Speck (2021) (ID:69089139)	Speck M, Wagner L and El Mourabit X ; Scharp M ; Reinhardt G ; Wagner T ; Schulz-Brauckhoff S ; Engelmann T ; Bartels R ;. 2021. "Climate and energy efficient School Kitchen Making school meals climate and child friendly". ERNAHRUNGS UMSCHAU 68(7):M390-M395.	Article	Web of Science	Quantitative	Model	none	none	none	Simulation model	One group pre-post test	Before and After (BA)	No intervention	none	none	none	none	Not applicable	But school children	Not applicable	none	Not applicable	none	Modelled revealed preference	Germany	none	Dietary guideline	Greenhouse gas emissions Other (sepcify) changed consumption of rice Changed consumption of animal sourced foods Changed consumption of organic products/products with less pesticide use
231	2018	Springmann (2018) (ID:69093773)	Springmann M, Sacks G and Ananthapavan J ; Scarborough P ;. 2018. "Carbon pricing of food in Australia: an analysis of the health, environmental and public finance impacts". Australian and New Zealand Journal of Public Health 42(6):523-529.	Article	Scopus	Quantitative	Model	none	none	none	Simulation model	One group pre-post test	Before and After (BA)	No intervention	none	none	none	none	Not stated	none	Not stated	none	Not stated	none	Modelled revealed preference	Australia	none	Tax	Changed consumption of animal sourced foods Changed consumption of plant-based foods Greenhouse gas emissions
232	2020	Springmann (2020) (ID:69093774)	Springmann, M., Spajic, L., Clark, M. A., Poore, J., Herforth, A., Webb, P., ... & Scarborough, P. (2020). The healthiness and sustainability of national and global food based dietary guidelines: modelling study. bmj, 370.	Article	Scopus	Quantitative	Model	none	none	none	Simulation model	One group pre-post test	Before and After (BA)	No intervention	none	none	none	none	Not applicable	none	Not applicable	none	Not applicable	none	Modelled revealed preference	85 countries	none	Dietary guideline	Greenhouse gas emissions Water use Land use Other (sepcify) change in env. resources in regard to diet nitrogen and phosphorous use
233	2017	Steiner (2017) (ID:80404353)	Steiner B E and Peschel A O; Grebitus C. 2017. "Multi-Product Category Choices Labeled for Ecological Footprints: Exploring Psychographics and Evolved Psychological Biases for Characterizing Latent Consumer Classes". Ecological Economics 140:251-264.	Article	Bibliographies of relevant reviews	Mixed	Observation Experiment	Focus group discussion	Survey-based choice experiment	none	none	Random experiment with random allocation to groups	Control-impact	none	none	none	No intervention Alternative intervention	CF and WF	Bias unclear	none	Bias towards women	Slight bias towards women. 55% women	Unclear panel	none	Stated preference	Germany	none	Label (including environmental information text in choice experiment/front of package)	Other (sepcify) changed consumption of products with water footprint shown Change consumption of climate certified products/products with less Greenhouse gas emissions
234	2020	Taghikhah (2020) (ID:69090013)	Taghikhah F, Voinov A and Shukla N ; Filatova T ;. 2020. "Exploring consumer behavior and policy options in organic food adoption: Insights from the Australian wine sector". Environmental Science and Policy 109:116-124.	Article	Scopus	Quantitative	Model	none	none	none	Simulation model	Case Study	Before and After (BA)	No intervention	none	none	none	none	Not applicable	none	Not applicable	none	Not applicable	none	Modelled revealed preference	Australia	Syndey	Information campaign/education	Changed consumption of organic products/products with less pesticide use
235	2020	Taghikhah (2020) (ID:69090013)	Taghikhah F, Voinov A and Shukla N ; Filatova T ;. 2020. "Exploring consumer behavior and policy options in organic food adoption: Insights from the Australian wine sector". Environmental Science and Policy 109:116-124.	Article	Scopus	Quantitative	Model	none	none	none	Simulation model	Case Study	Before and After (BA)	No intervention	none	none	none	none	Not applicable	none	Not applicable	none	Not applicable	none	Modelled revealed preference	Australia	Syndey	Tax	Changed consumption of organic products/products with less pesticide use
236	2021	Taillie (2021) (ID:69090022)	Taillie L S, Chauvenet C and Grummon A H; Hall M G; Waterlander W ; Prestemon C E; Jaacks L M;. 2021. "Testing front-of-package warnings to discourage red meat consumption: a randomized experiment with US meat consumers". International Journal of Behavioral Nutrition and Physical Activity 18(1):.	Article	Scopus	Quantitative	Observation Experiment	Survey	Survey-based choice experiment	none	none	Random experiment with random allocation to groups	Control-impact	none	none	none	No intervention Alternative intervention Different level of intervention	none	Bias unclear	none	No bias	none	Convenience sampling - Web panel (self recruited)	none	Stated preference	United States of America of America	none	Information campaign/education	Changed consumption of animal sourced foods
237	2016	Tait (2016) (ID:69090025)	Tait P, Saunders C and Guenther M ; Rutherford P ;. 2016. "Emerging versus developed economy consumer willingness to pay for environmentally sustainable food production: A choice experiment approach comparing Indian, Chinese and United Kingdom lamb consumers". Journal of Cleaner Production 124:65-72.	Article	Scopus	Quantitative	Observation Experiment	Survey	Survey-based choice experiment	none	none	Random experiment with random allocation to groups	Control-impact	none	none	none	No intervention	Farm animal welfare, water management, greenhouse gas minimisation certified, Biodiversity enhancement certified, origin (domestic, foreign) - all compared to no label	No bias	none	Bias towards men	71% in India, 56% in China and 50% in the UK	Convenience sampling - no panel	none	Stated preference	United Kingdom, India, China	none	Label (including environmental information text in choice experiment/front of package)	Changed consumption of animal sourced foods Other (sepcify) Change and Willingness to pay for labelled lamb: -safety certified -farm animal welfare certified Water management certified -biodiversity enhancement certified Changed consumption of products of local origin Change consumption of climate certified products/products with less Greenhouse gas emissions Willingness to pay for products of lo…
238	2016	Tait (2016) (ID:80404354)	Tait P, Saunders C and Guenther M ; Rutherford P ; Miller S ;. 2016. "Exploring the impacts of food label format on consumer willingness to pay for environmental sustainability : A choice experiment approach in the United Kingdom and Japan". international Food Research Journal 23:1787-1796.	Article	Bibliographies of relevant reviews	Mixed	Observation Experiment	Survey, focus group discussion	Survey-based choice experiment	none	none	Random experiment with random allocation to groups	Control-impact	none	none	none	No intervention Alternative intervention Different level of intervention	water efficiency and carbon reduction information with or without graphic illustration	Not stated	none	Not stated	none	Convenience sampling - Web panel (self recruited)	But quota sampling for age/gender etc	Stated preference	United Kingdom and Japan	none	Label (including environmental information text in choice experiment/front of package)	Other (sepcify) Willingness to pay for water efficient food Willingness to pay for climate certified products/products with less Greenhouse gas emissions
239	2021	Takahashi (2021) (ID:69089219)	Takahashi R. 2021. "Who is attracted to purchase green products through information provision: A nationwide social experiment to promote eco-friendly coffee". ENVIRONMENTAL SCIENCE & POLICY 124:593-603.	Article	Web of Science	Quantitative	Observation Experiment	Survey	Other (specify)	Information-based nudge experiment: labelled coffee in vending machines	none	Experiment with non-random allocation to groups - quasi exp.	Before After Control Impact (BACI)	none	No intervention	none	none	none	Not applicable	none	Not applicable	none	Not applicable	none	Real revealed preference	Japan	none	Label (including environmental information text in choice experiment/front of package)	Changed consumption of deforestation prone/certified products Willingness to pay for deforestaion prone/certified products
240	2016	Thøgersen (2016) (ID:80404355)	Thøgersen John and Nielsen Kristian S. 2016. "A better carbon footprint label". Journal of Cleaner Production 125:86-94.	Article	Bibliographies of relevant reviews	Quantitative	Observation Experiment	Survey	Survey-based choice experiment	Discrete choice experiment	none	Random experiment with random allocation to groups	Control-impact	none	none	none	Different level of intervention	differently designed labels	Bias towards specific age category	Lower mean age	Not stated	none	Other	Snowballing sampling	Stated preference	Denmark	none	Label (including environmental information text in choice experiment/front of package)	Change consumption of climate certified products/products with less Greenhouse gas emissions
241	2022	Trewern (2022) (ID:69090389)	Trewern J, Chenoweth J and Christie I ;. 2022. "Sparking Change: Evaluating the effectiveness of a multi-component intervention at encouraging more sustainable food behaviors". Appetite 171:.	Article	Scopus	Mixed	Observation Experiment	Survey, focus group discussion	Other (specify	Information intervention experiment: Intervention elements included product hampers provided by the retailer containing products identified as more sustainable; tailored advice including 'tips and hacks', and live expert webinars from nutritionists and chefs including cook-alongs; and a private Facebook group for study participants.	none	One group pre-post test	Before and After (BA)	No intervention	none	none	none	none	Bias towards specific age category	Lower mean age. Under 44 around 70% of the sample	Bias towards women	73-77% women	Convenience sampling - no panel	Recruited via the retailer and an online advert	Stated preference	United Kingdom	none	Information campaign/education	Changed consumption of animal sourced foods Changed consumption of plant-based foods
242	2022	Tuninetti (2022) (ID:69090453)	Tuninetti, M., Ridolfi, L., & Laio, F. (2022). Compliance with EAT–Lancet dietary guidelines would reduce global water footprint but increase it for 40% of the world population. Nature Food, 3(2), 143-151.	Article	Scopus	Quantitative	Model	none	none	none	Simulation model	One group pre-post test	Before and After (BA)	No intervention	none	none	none	none	Not applicable	none	Not applicable	none	Not applicable	none	Modelled revealed preference	Study location, country (specify) Global	none	Dietary guideline	Water use Other (sepcify) Changed consumption of all food
243	2014	Uchida (2014) (ID:69085400)	Uchida Hirotsugu, Onozaka Yuko and Morita Tamaki ; Managi Shunsuke ;. 2014. "Demand for Ecolabeled Seafood in the Japanese Market: A Conjoint Analysis of the Impact of Information and Interaction with Other Labels". Food Policy 44:68-76.	Article	EconLit	Mixed	Observation Experiment	Survey, focus group discussion	Survey-based choice experiment	none	none	Random experiment with random allocation to groups	Control-impact	none	none	none	No intervention	none	No bias	none	Bias towards women	72% women	Unclear panel	none	Stated preference	Japan	Tokyo	Label (including environmental information text in choice experiment/front of package)	Changed consumption of animal sourced foods Willingness to pay for animal sourced foods
244	2014	Uchida (2014) (ID:69090514)	Uchida H, Roheim C A and Wakamatsu H ; Anderson C M;. 2014. "Do Japanese consumers care about sustainable fisheries? Evidence from an auction of ecolabelled seafood". Australian Journal of Agricultural and Resource Economics 58(2):263-280.	Article	Scopus	Quantitative	Experiment	none	Economic experiment	Auction with different labelled salmon	none	Random experiment with random allocation to groups	Control-impact	none	none	none	No intervention	none	No bias	none	Bias towards women	96% women	Convenience sampling - no panel	none	Real revealed preference	Japan	none	Label (including environmental information text in choice experiment/front of package)	Other (sepcify) Willingness to pay for eco labelled salmon Willingness to pay for animal sourced foods
245	2018	Vainio (2018) (ID:69090564)	Vainio A, Irz X and Hartikainen H ;. 2018. "How effective are messages and their characteristics in changing behavioural intentions to substitute plant-based foods for red meat? The mediating role of prior beliefs". Appetite 125:217-224.	Article	Scopus	Quantitative	Observation Experiment	Survey	Other (specify)	Information-based nudge experiment: messages of env. and health impact of red meat consumption	none	Random experiment with random allocation to groups	Before and After (BA)	No intervention Alternative intervention	none	none	none	Health and env. messages	Bias towards specific age category	Slightly older than average population	Bias towards women	Slight bias towards women. 55% women	Unclear panel	Consumer panel of a commercial marketing research company	Stated preference	Finland	none	Information campaign/education	Changed consumption of animal sourced foods
246	2018	van de Kamp (2018) (ID:69090601)	van de Kamp M E, van Dooren C and Hollander A ; Geurts M ; Brink E J; van Rossum C ; Biesbroek S ; de Valk E ; Toxopeus I B; Temme E H. M;. 2018. "Healthy diets with reduced environmental impact? - The greenhouse gas emissions of various diets adhering to the Dutch food based Dietary guidelines". Food Research International 104:14-24.	Article	Scopus	Quantitative	Model	none	none	none	Simulation model	One group pre-post test	Before and After (BA)	No intervention Different level of intervention	none	none	none	Different diets	Not stated	none	Not stated	none	Not stated	none	Modelled revealed preference	The Netherlands	none	Label (including environmental information text in choice experiment/front of package)	Greenhouse gas emissions Other (sepcify) changed food consumption Changed consumption of animal sourced foods Changed consumption of plant-based foods
247	2011	Vanclay (2011) (ID:80404358)	Vanclay Jerome K, Shortiss John and Aulsebrook Scott ; Gillespie Angus M; Howell Ben C; Johanni Rhoda ; Maher Michael J; Mitchell Kelly M; Stewart Mark D; Yates Jim ;. 2011. "Customer Response to Carbon Labelling of Groceries". Journal of Consumer Policy 34(1):153-160.	Article	Bibliographies of relevant reviews	Quantitative	Experiment	none	Other (specify)	Information-based nudge experiment	none	One group pre-post test	Before and After (BA)	Different level of intervention	none	none	none	Green, yellow and black carbon level to indicate severness	Not applicable	none	Not applicable	none	Not applicable	none	Real revealed preference	Australia	East Ballina	Dietary guideline	Change consumption of climate certified products/products with less Greenhouse gas emissions
248	2013	Vecchio (2013) (ID:80404359)	Vecchio Riccardo. 2013. "Determinants of willingness-to-pay for sustainable wine: Evidence from experimental auctions". Wine Economics and Policy 2(2):85-92.	Article	Bibliographies of relevant reviews	Quantitative	Experiment	none	Economic experiment	Experimental auction	none	One group post-test only	Control-impact	none	none	none	No intervention Alternative intervention	none	Bias towards specific age category	Lower mean age. Undergraduates	Bias towards women	60% women	Unclear panel	none	Stated preference	Italy	Naples	Label (including environmental information text in choice experiment/front of package)	Other (sepcify) Willingness to pay for libera terra and wine for life logos. Sustainable options Willingness to pay for climate certified products/products with less Greenhouse gas emissions
249	2016	Vecchio (2016) (ID:80404360)	Vecchio Riccardo, Van Loo Ellen J and Annunziata Azzurra ;. 2016. "Consumers' willingness to pay for conventional, organic and functional yogurt: evidence from experimental auctions". International Journal of Consumer Studies 40(3):368-378.	Article	Bibliographies of relevant reviews	Quantitative	Observation Experiment	Survey	Economic experiment	none	none	One group post-test only	After only	none	none	Different level of intervention	none	Conventional, functional (health claims) and organic yogurt	Bias towards specific age category	Lower mean age. Students	Bias towards women	58% women	Convenience sampling - no panel	none	Stated preference	Italy	Naples	Label (including environmental information text in choice experiment/front of package)	Other (sepcify) Willingness to pay for functional (health) yogurt Willingness to pay for organic products/products with less use of pesticides
250	2020	Veltkamp (2020) (ID:69084438)	Veltkamp Martijn, Anschutz Doeschka J and Kremers Stef P. J; Holland Rob W;. 2020. "Comparison of food recommendations varying in sustainability: Impact on dietary intake and motivation to follow recommendations". Journal of Health Psychology 25(3):373-386.	Article	Applied Social Sciences Index & Abstracts	Quantitative	Observation Experiment	Survey	Other (specify)	Information intervention experiment: Diet recommendation experiment	none	One group pre-post test	Control-impact	none	none	none	no intervention	none	Not stated	none	Bias towards women	Only women	Unclear panel	Research panel of the Dutch market research agency Direct Research, consisting of >70,000 Dutch inhabitants	Stated preference	The Netherlands	none	Dietary guideline	Greenhouse gas emissions Land use Other (sepcify) changed consumption of food
251	2017	Verain (2017) (ID:69090764)	Verain M C. D, Sijtsema S J; Dagevos H and Antonides G ;. 2017. "Attribute segmentation and communication effects on healthy and sustainable consumer diet intentions". Sustainability (Switzerland) 9(5):.	Article	Scopus	Quantitative	Observation Experiment	Survey	Other (specify)	Information-based nudge exp: provision of dietary guidelines	none	Experiment with non-random allocation to groups - quasi exp.	Control-impact	none	none	none	No intervention Different level of intervention Alternative intervention	none	No bias	none	No bias	none	Unclear panel	none	Stated preference	The Netherlands	none	Dietary guideline	Changed consumption of animal sourced foods Changed consumption of plant-based foods
252	2021	Verfuerth (2021) (ID:69090772)	Verfuerth C, Gregory-Smith D and Oates C J; Jones C R; Alevizou P ;. 2021. "Reducing meat consumption at work and at home: facilitators and barriers that influence contextual spillover". Journal of Marketing Management 37(7-8):671-702.	Article	Scopus	Qualitative	Observation Experiment	Interview	Other (specify)	Decision context experiment: Reduction of meat availability	none	Qualitative description	Before and After (BA)	No intervention	none	none	none	none	Bias towards specific age category	Lower mean age. Only one participant was in the 46-55 age category	No bias	none	Convenience sampling - no panel	Recruited via a short online survey distributed through various channels within the company	Stated preference	United Kingdom	North of England	Restriction/editing choice	Changed consumption of animal sourced foods Changed consumption of products of local origin
253	2015	Visschers (2015) (ID:69090854)	Visschers V H. M and Siegrist M. 2015. "Does better for the environment mean less tasty? Offering more climate-friendly meals is good for the environment and customer satisfaction". Appetite 95:475-483.	Article	Scopus	Quantitative	Observation Experiment	Survey	Other (specify)	Information intervention experiment: Experiment at an university canteen, providing greenhouse gas information about the different meal choices. Nudge experiment	none	Experiment with non-random allocation to groups - quasi exp.	Before and After (BA)	No intervention	none	none	none	none	Bias towards specific age category	Lower mean age. Mean age 25	Bias towards men	61% men in study 1 78% in study 2	Convenience sampling - no panel	none	Real revealed preference	Switzerland	none	Label (including environmental information text in choice experiment/front of package)	Change consumption of climate certified products/products with less Greenhouse gas emissions
254	2020	Vitale (2020) (ID:69090859)	Vitale S, Biondo F and Giosu C ; Bono G ; Okpala C O. R; Piazza I ; Sprovieri M ; Pipitone V ;. 2020. "Consumers' perception and willingness to pay for eco-labeled seafood in Italian hypermarkets". Sustainability (Switzerland) 12(4):.	Article	Scopus	Quantitative	Observation Experiment	Survey	Survey-based choice experiment	none	none	One group post-test only	Control-impact	none	none	none	No intervention Alternative intervention	Two different eco-lables	Bias towards specific age category	Higher mean age. More middleaged than Italy in general	No bias	none	Convenience sampling - no panel	none	Stated preference	Italy	Palermo and Milano	Label (including environmental information text in choice experiment/front of package)	Changed consumption of organic products/products with less pesticide use Willingness to pay for organic products/products with less use of pesticides
255	2014	Vlaeminck (2014) (ID:69085425)	Vlaeminck Pieter, Jiang Ting and Vranken Liesbet ;. 2014. "Food Labeling and Eco-friendly Consumption: Experimental Evidence from a Belgian Supermarket". Ecological Economics 108:180-190.	Article	EconLit	Quantitative	Observation Experiment	Survey	Other (specify)	Information interveniton experiment: Framed information-based experiment of eco-labelled food	none	Random experiment with random allocation to groups	Before After Control Impact (BACI)	none	No intervention Alternative intervention	none	none	Raw information or information + score or information + score + overall score scores	No bias	none	No bias	none	Convenience sampling - no panel	Participants were recurited at the entrance of the retail store	Stated preference	Belgium	none	Label (including environmental information text in choice experiment/front of package)	Other (sepcify) Changed consumption of tomatoes, appels and proteins with a lable with environemntal friendliness rating Changed consumption of organic products/products with less pesticide use
256	2021	Volgger (ID:69089382)	Volgger, M.,ÊCozzio, C.ÊandÊTaplin, R.Ê(2022), "What drives persuasion to choose healthy and ecological food at hotel buffets: message, receiver or sender?",ÊAsia Pacific Journal of Marketing and Logistics, Vol. 34 No. 5, pp. 865-886.	Article	Web of Science	Quantitative	Observation Experiment	Survey	Other (specify)	Nudge experiment: information provided at a salad buffet	none	Random experiment with random allocation to groups	After only	none	none	No intervention Alternative intervention	none	Health, local and env info	Bias towards specific age category	Higher mean age. More than 70% over 40	Bias unclear	none	Convenience sampling - no panel	Visitors at the hotel restaurant	Stated preference	Italy	none	Menu design/info	Changed consumption of products of local origin Change consumption of climate certified products/products with less Greenhouse gas emissions
257	2013	Warner (2013) (ID:69091107)	Warner A, Callaghan E and de Vreede C ;. 2013. "Promoting sustainable food and food citizenship through an adult education leisure experience". Leisure/ Loisir 37(4):337-360.	Article	Scopus	Mixed	Observation Experiment	Survey, interview, focus group discussion	Other (specify)	Information intervention experiment: Education-type experiment with meals and education games in a home setting. two educational workshops were also given for comparison	none	Experiment with non-random allocation to groups - quasi exp.	Before and After (BA)	No intervention	none	none	none	none	Not stated	none	Bias towards women	60% women	Judgement/purposive sampling	Researchers recruited hosts by identifying individuals in the community who were known to be concerned about sustainable food and had an interest in being more active food citizens. For workshops - participants were solicited by email and personal invitations by the researchers	Stated preference	Canada	none	Information campaign/education	Other (sepcify) buying more sustainable fish Changed consumption of animal sourced foods Changed consumption of organic products/products with less pesticide use Changed consumption of products of local origin
258	1999	Wessells (1999) (ID:80455654)	Wessells Cathy R and Johnston Robert J; Donath Holger. 1999. "Assessing Consumer Preferences for Ecolabeled Seafood: The Influence of Species, Certifier, and Household Attributes". American Journal of Agricultural Economics 81(5):1084-1089.	Article	Bibliographies of relevant reviews	Mixed	Observation Experiment	Survey, interview, focus group discussion	Survey-based choice experiment	none	none	One group post-test only	Control-impact	none	none	none	No intervention	none	Not stated	none	Not stated	none	Unclear panel	none	Stated preference	United States of America	none	Label (including environmental information text in choice experiment/front of package)	Other (sepcify) Willingness to pay for ecoLabelled product
259	2019	Willett (2019) (ID:69091298)	Willett, W., Rockström, J., Loken, B., Springmann, M., Lang, T., Vermeulen, S., ... & Murray, C. (2019). Our food in the Anthropocene: the EAT-Lancet Commission on healthy diets from sustainable food systems. Lancet, 393(10170), 447-492.	Article	Scopus	Quantitative	Model	none	none	none	Simulation model	One group pre-post test	Before and After (BA)	No intervention	none	none	none	none	Not applicable	none	Not applicable	none	Not applicable	none	Modelled revealed preference	Study location, country (specify) Worldwide	none	Dietary guideline	Greenhouse gas emissions Water use Land use Other (sepcify) nitrogen and phosphorus application, acidification and eutrophication Biodiversity
260	2011	Wirsenius (2011) (ID:69091372)	Wirsenius S, Hedenus F and Mohlin K ;. 2011. "Greenhouse gas taxes on animal food products: Rationale, tax scheme and climate mitigation effects". Climatic Change 108(1):159-184.	Article	Scopus	Quantitative	Model	none	none	none	Simulation model	One group pre-post test	Before and After (BA)	No intervention	none	none	none	none	Not applicable	none	Not applicable	none	Not applicable	none	Modelled revealed preference	Europe	none	Tax	Greenhouse gas emissions Changed consumption of animal sourced foods Changed consumption of plant-based foods
261	2020	Wolstenholme (2020) (ID:69091404)	Wolstenholme E, Poortinga W and Whitmarsh L ;. 2020. "Two Birds, One Stone: The Effectiveness of Health and Environmental Messages to Reduce Meat Consumption and Encourage Pro-environmental Behavioral Spillover". Frontiers in Psychology 11:.	Article	Scopus	Mixed	Observation Experiment	Survey	Other (specify)	Information-based nudge experiment: messaging about env. impact	none	Random experiment with random allocation to groups	Control-impact	none	none	none	No intervention Alternative intervention Different level of intervention	none	Bias towards specific age category	Lower mean age. Mean age 20	Bias towards women	81% women	Convenience sampling - no panel	Recruited at a university	Stated preference	United Kingdom	none	Information campaign/education	Changed consumption of animal sourced foods
262	2019	Yokessa (2019) (ID:69091676)	Yokessa M and Marette S . 2019. "A tax coming from the IPCC carbon prices cannot change consumption: Evidence from an experiment". Sustainability (Switzerland) 11(18):.	Article	Scopus	Quantitative	Experiment Model	none	Economic experiment	Willingness to pay experiment	Optimisation model	Random experiment with random allocation to groups	Control-impact	none	none	none	No intervention	none	No bias	none	No bias	none	Unclear panel	none	Stated preference Modelled revealed preference	France	none	Subsidy	Changed consumption of animal sourced foods Changed consumption of plant-based foods
263	2019	Yokessa (2019) (ID:69091676)	Yokessa M and Marette S . 2019. "A tax coming from the IPCC carbon prices cannot change consumption: Evidence from an experiment". Sustainability (Switzerland) 11(18):.	Article	Scopus	Quantitative	Experiment Model	none	Economic experiment	Willingness to pay experiment	Optimisation model	Random experiment with random allocation to groups	Control-impact	none	none	none	No intervention	none	No bias	none	No bias	none	Unclear panel	none	Stated preference Modelled revealed preference	France	none	Tax	Changed consumption of animal sourced foods Changed consumption of plant-based foods
264	2019	Zech (2019) (ID:69091777)	Zech K M and Schneider U A;. 2019. "Carbon leakage and limited efficiency of greenhouse gas taxes on food products". Journal of Cleaner Production 213:99-103.	Article	Scopus	Quantitative	Model	none	none	none	Optimisation model	One group pre-post test	Before and After (BA)	No intervention	none	none	none	none	Not applicable	none	Not applicable	none	Not applicable	none	Modelled revealed preference	EU	none	Tax	Greenhouse gas emissions Changed consumption of animal sourced foods
265	2018	Zhao (2018) (ID:80404362)	Zhao Rui, Geng Yong and Liu Yiyun ; Tao Xueqin ; Xue Bing ;. 2018. "Consumers' perception, purchase intention, and willingness to pay for carbon-labeled products: A case study of Chengdu in China". Journal of Cleaner Production 171:1664-1671.	Article	Bibliographies of relevant reviews	Quantitative	Observation Experiment	Survey	Survey-based choice experiment	none	none	One group post-test only	Control-impact	none	none	none	No intervention	none	Bias towards specific age category	Lower mean age. Majority of respondents below 35	Not stated	none	Convenience sampling - no panel	none	Stated preference	China	Chengdu City	Label (including environmental information text in choice experiment/front of package)	Changed consumption of animal sourced foods Willingness to pay for animal sourced foods
266	2020	Zhao (2020) (ID:69091877)	Zhao R, Yang M and Liu J ; Yang L ; Bao Z ; Ren X ;. 2020. "University students' purchase intention and willingness to pay for carbon-labeled food products: A purchase decision-making experiment". International Journal of Environmental Research and Public Health 17(19):1-15.	Article	Scopus	Mixed	Observation Experiment	Survey, focus group discussion	Economic experiment	Auction experiment	none	Random experiment with random allocation to groups	Control-impact	none	none	none	No intervention	none	Not stated	none	Not stated	none	Convenience sampling - no panel	none	Stated preference	China	Chengdu	Label (including environmental information text in choice experiment/front of package)	Willingness to pay for climate certified products/products with less Greenhouse gas emissions
267	2015	Zulug (2015) (ID:69085469)	Zulug Asli, Miran Bulent and Mattas Konstantinos ; Tsakiridou Efthimia ;. 2015. "Consumer Preferences and Willingness to Pay for Country of Origin Labeled Product in Istanbul". Agricultural Economics Review 16(2):5-14.	Article	EconLit	Mixed	Observation Experiment	Survey, interview	Survey-based choice experiment	none	none	One group post-test only	Control-impact	none	none	none	No intervention	none	Bias towards specific age category	Lower mean age. More than 70% under 40	No bias	none	Convenience sampling - no panel	Chose the consumers randomly from shopping centers, mass transportation areas, etc. Data were collected through a questionnaire and face to face interviews	Stated preference	Turkey	Istanbul	Label (including environmental information text in choice experiment/front of package)	Changed consumption of products of local origin Willingness to pay for products of local origin
